# Supplementary material for: Flow interactions lead to self-organized flight formations disrupted by self-amplifying waves
Source: Nat Commun. 2024 Apr 24;15:3462. doi: 10.1038/s41467-024-47525-9 (PMC11043384; doi:10.1038/s41467-024-47525-9)
Supplement: Supplementary file 13 — Source Data [file 41467_2024_47525_MOESM13_ESM.xlsx]

## Sheet: fig2d
t	X1	X2	X3	X4	X5
0.1	66.8294	83.1407	99.1648	114.707	12.1392
0.2	69.61	85.8934	101.971	117.8	15.0394
0.3	72.8137	89.3567	105.079	1.94706	17.7907
0.4	75.8322	92.3934	107.769	5.00361	20.6131
0.5	78.8948	95.3979	110.746	8.61129	23.6365
0.6	81.6136	98.2021	113.538	11.4392	26.5195
0.7	84.8939	101.592	116.519	14.2827	29.5789
0.8	87.9611	104.516	0.384678	17.0331	32.4354
0.9	91.0728	107.365	3.87133	19.9317	35.3473
1	94.0415	110.124	6.76686	22.6566	38.3256
1.1	97.4607	113.183	9.90096	25.2447	41.3273
1.2	100.547	115.939	13.0802	27.7657	44.1083
1.3	103.636	118.732	16.6007	30.5714	46.9544
1.4	106.596	2.50209	19.418	33.366	49.8463
1.5	109.876	5.63962	22.2491	36.4047	52.7682
1.6	112.744	8.62249	25.0487	39.146	55.7043
1.7	115.649	11.6159	27.9301	42.1855	58.6388
1.8	118.315	14.7874	30.5913	45.2391	61.5558
1.9	2.30234	17.952	33.1703	48.413	64.4396
2	5.1268	21.063	35.7076	51.4233	67.2702
2.1	8.10574	24.2712	38.3727	54.3371	70.312
2.2	10.6917	27.1286	40.9537	57.2163	73.0277
2.3	13.6791	30.221	43.7496	60.1228	75.7677
2.4	16.5944	32.9212	46.3514	63.1185	78.5881
2.5	19.6964	35.5849	49.3103	66.2607	81.6069
2.6	22.5149	38.1161	52.5041	68.9112	84.3817
2.7	25.753	40.8734	55.8093	71.7635	87.2984
2.8	28.79	43.3146	59.1021	74.4889	90.1447
2.9	31.8474	45.7467	62.2588	77.4813	93.0604
3	34.6855	48.25	65.2268	80.1251	95.9317
3.1	37.8761	50.9967	68.2773	83.1134	99.0562
3.2	40.615	53.8842	71.188	85.9612	101.907
3.3	43.2592	56.8843	74.2139	88.9073	104.874
3.4	45.73	59.9684	76.7886	91.7978	107.916
3.5	48.5381	63.1081	79.7574	95.0088	110.952
3.6	51.2196	66.3975	82.4513	97.9115	113.84
3.7	53.8267	69.6557	85.2944	100.941	116.807
3.8	56.3946	72.6826	87.8926	103.91	0.879766
3.9	58.9586	76.2372	91.0874	106.993	3.85388
4	61.5539	79.4296	93.9345	109.677	6.81501
4.1	64.2157	82.4468	97.007	112.744	9.99064
4.2	66.9836	85.1736	99.9819	115.491	12.9146
4.3	70.3607	88.4019	103.278	118.352	15.6882
4.4	73.6468	91.2322	106.136	2.20402	18.5505
4.5	77.1689	93.9705	109.161	5.74866	21.6496
4.6	80.3672	96.5874	111.976	8.63695	24.6445
4.7	84.112	99.8246	114.831	11.6306	27.7625
4.8	87.5572	102.626	117.555	14.5495	30.593
4.9	90.9631	105.393	1.81242	17.7221	33.5745
5	94.1045	108.069	4.36532	20.544	36.6566
5.1	97.4771	111.215	7.2268	23.3247	39.7417
5.2	100.375	114.044	10.217	26.0016	42.4726
5.3	103.155	116.727	13.7103	28.9741	45.4754
5.4	105.785	0.628764	16.5939	31.9678	48.5324
5.5	108.571	3.64175	19.5779	35.0566	51.6272
5.6	111.043	6.55824	22.5618	37.7643	54.7262
5.7	113.571	9.68693	25.722	40.8558	57.7956
5.8	115.933	12.4802	28.6393	43.9454	60.8015
5.9	118.632	15.3171	31.5013	47.0036	63.703
6	2.24046	18.2094	34.2303	50.043	66.5911
6.1	5.16207	21.3273	36.9984	53.0746	69.7403
6.2	7.78914	24.225	39.7605	56.1094	72.4922
6.3	10.8403	27.4622	42.5621	59.1584	75.2584
6.4	13.8425	30.4154	45.2633	62.2289	78.0663
6.5	16.9808	33.3573	48.1857	65.6068	80.9801
6.6	19.7658	36.1309	51.2433	68.5469	83.8286
6.7	22.9341	39.155	54.3774	71.5338	86.8067
6.8	25.9553	41.8322	57.5292	74.4327	89.6163
6.9	29.0574	44.4968	60.6401	77.455	92.463
7	31.8679	47.2815	63.708	80.0975	95.3853
7.1	35.1632	50.1205	67.0128	83.0869	98.4662
7.2	38.0057	53.0151	70.1864	85.805	101.189
7.3	40.8721	55.9663	73.5286	88.8115	104.083
7.4	43.5408	58.9754	76.4202	91.6974	106.998
7.5	46.6324	62.0437	79.6979	94.9047	109.987
7.6	49.5006	65.2595	82.6793	97.6448	112.843
7.7	52.2361	68.6289	85.6874	100.451	115.878
7.8	54.9306	71.6973	88.4927	103.183	118.743
7.9	57.676	75.4308	91.7075	106.013	2.59699
8	60.5642	78.854	94.5844	108.57	5.51448
8.1	63.7004	82.1804	97.4419	111.604	8.97915
8.2	66.4066	85.2169	100.181	114.321	11.7835
8.3	69.8714	88.837	103.056	117.149	14.4311
8.4	73.1799	91.8408	105.626	0.95232	17.2606
8.5	76.6817	94.6832	108.353	4.22542	20.2758
8.6	79.8495	97.3992	110.905	7.3474	23.214
8.7	83.723	100.452	113.512	10.2864	26.2657
8.8	87.305	103.15	116.033	13.1644	29.0384
8.9	90.8913	105.729	0.127687	16.4229	31.9541
9	94.1759	108.187	2.85529	19.4359	34.9444
9.1	97.8868	110.936	5.65502	22.2722	38.0436
9.2	101.028	113.47	8.71357	24.9975	40.7495
9.3	103.981	116.066	12.1949	27.8745	43.5514
9.4	106.747	118.47	15.2704	30.8059	46.4147
9.5	109.661	2.12185	18.4134	33.7672	49.3098
9.6	112.389	4.76441	21.4717	36.2768	52.2072
9.7	115.033	8.00357	24.7506	39.0432	55.0774
9.8	117.494	10.4943	27.7669	41.9649	57.8909
9.9	1.00801	13.5074	30.7353	44.9004	60.6182
10	3.48695	16.4649	33.4843	47.8442	63.3413
10.1	5.92483	19.8606	36.1478	50.7916	66.4027
10.2	8.07068	22.9462	38.7716	53.7381	69.1868
10.3	10.2871	26.3861	41.2795	56.6791	71.9182
10.4	12.5356	29.4959	43.8585	59.612	74.8023
10.5	15.0833	32.5625	46.4617	62.7378	77.8181
10.6	17.4186	35.3761	49.1014	65.4362	80.7259
10.7	20.311	38.404	51.7899	68.2049	83.7499
10.8	23.1596	40.9884	54.5397	70.9146	86.6535
10.9	26.3386	43.5537	57.3629	73.9391	89.5872
11	29.4154	46.032	60.3531	76.7096	92.5688
11.1	33.1272	48.4381	63.6555	79.8043	95.7365
11.2	36.4012	50.8608	66.8869	82.6502	98.5644
11.3	39.7265	53.389	70.2894	85.7541	101.539
11.4	42.8876	56.1117	73.192	88.7196	104.525
11.5	45.9169	59.228	76.4139	91.9632	107.585
11.6	48.8909	62.0827	79.3945	94.7453	110.471
11.7	51.7996	65.1382	82.3972	97.5949	113.575
11.8	54.6334	67.9731	85.1408	100.383	116.528
11.9	57.3824	71.507	88.3541	103.298	0.42599
12	59.9745	74.8778	91.219	105.974	3.33744
12.1	62.5467	78.2309	94.0872	109.163	6.78683
12.2	64.7715	81.4041	96.8448	111.965	9.62379
12.3	67.3424	85.1791	99.7945	114.902	12.4125
12.4	69.8697	88.4436	102.45	117.811	15.276
12.5	72.7534	91.4591	105.371	2.07541	18.273
12.6	75.4773	94.3073	108.132	5.26209	21.2542
12.7	78.8453	97.4162	110.927	8.15672	24.3091
12.8	82.158	100.113	113.641	10.9908	27.12
12.9	85.6738	102.665	116.855	14.1491	30.0126
13	89.0226	105.078	0.903314	17.0735	33.0154
13.1	92.9656	107.823	3.83538	19.8825	36.1593
13.2	96.5001	110.338	6.8803	22.5917	39.0078
13.3	99.8436	112.947	10.134	25.4496	41.9688
13.4	102.923	115.503	13.2161	28.4274	44.9954
13.5	106.043	118.376	16.1126	31.5025	48.0606
13.6	108.87	2.23846	18.9119	34.1495	51.1378
13.7	111.638	5.93431	22.0113	36.999	54.2002
13.8	114.118	8.62079	24.8939	39.9637	57.2512
13.9	116.613	11.6624	27.7302	43.0848	60.0742
14	0.0118564	14.8749	30.4086	46.3024	62.9836
14.1	2.43887	18.089	33.1693	49.5644	66.0909
14.2	4.60843	21.0943	35.9568	52.8188	68.9069
14.3	6.99272	24.2583	38.8611	56.0135	71.6835
14.4	9.44055	27.1358	41.7855	59.1226	74.4172
14.5	12.3479	29.9399	44.7015	62.4946	77.3535
14.6	15.0247	32.5886	47.6629	65.3899	80.2173
14.7	18.2398	35.5017	50.7232	68.2608	83.2744
14.8	21.3981	38.0248	53.9362	70.9902	86.0818
14.9	24.6721	40.6404	57.4608	73.9478	89.0243
15	27.7842	43.3862	60.5537	76.6231	92.0797
15.1	31.328	46.186	63.9758	79.5607	95.2197
15.2	34.3822	49.084	67.16	82.3482	98.0967
15.3	37.37	52.1249	70.5259	85.4452	101.08
15.4	40.2117	55.3531	73.5084	88.4587	104.147
15.5	43.0594	59.0005	76.716	91.7282	107.186
15.6	45.9055	62.4231	79.6054	94.5139	110.104
15.7	48.763	65.9767	82.5596	97.3756	113.357
15.8	51.6447	69.1348	85.3507	100.198	116.279
15.9	54.5637	72.8614	88.4919	103.043	0.0827907
16	57.553	76.2332	91.3057	105.67	2.95174
16.1	60.7018	79.5079	94.1525	108.605	6.13402
16.2	63.5656	82.5185	96.8179	111.602	8.85566
16.3	66.9443	85.9666	99.6497	114.587	11.8362
16.4	70.3323	89.0666	102.215	117.564	14.6226
16.5	73.9592	91.8425	105.126	1.98383	17.5545
16.6	77.1852	94.4828	107.752	5.07352	20.4628
16.7	81.0926	97.2909	110.485	7.92926	23.5249
16.8	84.8004	99.8291	113.333	10.7153	26.3585
16.9	88.2951	102.332	116.849	13.7287	29.1664
17	91.6071	104.775	0.743621	16.5862	32.2733
17.1	95.096	107.456	3.69491	19.4318	35.345
17.2	98.1583	109.985	6.69924	22.0194	38.3657
17.3	101.045	112.888	10.0275	24.7655	41.3475
17.4	103.825	115.122	13.0724	27.5748	44.3321
17.5	106.71	117.974	15.9995	30.3834	47.361
17.6	109.483	1.84477	18.8337	32.994	50.4756
17.7	112.151	5.14926	21.7085	36.076	53.7469
17.8	114.67	7.69686	24.5274	39.2611	56.779
17.9	117.113	11.0215	27.165	42.5057	59.6857
18	0.5135	14.2761	29.687	45.7855	62.6089
18.1	2.93863	17.547	32.357	49.0765	65.7884
18.2	4.99732	20.5471	34.9867	52.3542	68.7663
18.3	7.24777	23.7589	37.8413	55.6221	71.779
18.4	9.60025	26.7504	40.8407	58.7438	74.7807
18.5	12.2114	29.4297	43.9083	62.0758	77.7936
18.6	14.6857	32.1443	47.0657	64.8976	80.8404
18.7	17.728	34.9587	50.3346	67.943	84.0133
18.8	20.7335	37.5659	53.7366	70.8011	87.0219
18.9	23.8495	40.2925	57.4317	73.89	90.0125
19	26.9276	43.0822	60.6991	76.7179	93.0789
19.1	30.3928	45.9282	64.0922	79.9861	96.2259
19.2	33.5728	48.8239	67.3041	82.9371	99.1088
19.3	36.7428	51.7624	70.6068	86.0892	102.266
19.4	39.7168	54.8008	73.4407	89.2119	105.244
19.5	42.5803	58.485	76.6193	92.4895	108.244
19.6	45.3967	62.094	79.5792	95.3497	111.23
19.7	48.2294	65.7575	82.6135	98.2978	114.497
19.8	51.1419	69.0153	85.4755	101.224	117.444
19.9	54.1782	72.8708	88.8357	104.108	1.30212
20	57.08	76.3835	91.837	106.802	4.11612
20.1	60.3424	79.7366	94.8638	110.056	7.11242
20.2	63.2324	82.811	97.7617	112.965	9.97146
20.3	66.6893	86.3103	100.66	115.907	12.8993
20.4	70.201	89.4178	103.324	118.908	15.7431
20.5	73.8983	92.2679	106.277	3.29556	18.5473
20.6	77.3287	94.95	109.01	6.21116	21.4936
20.7	81.4867	97.8618	111.808	9.00944	24.4907
20.8	85.2653	100.511	114.745	11.7114	27.1376
20.9	88.9345	103.267	118.124	14.4795	29.8344
21	92.3211	105.52	2.17362	17.1745	32.7388
21.1	95.7787	108.216	5.03476	19.893	35.626
21.2	98.828	110.892	7.92668	22.4313	38.4898
21.3	101.724	113.968	10.9918	25.1943	41.3551
21.4	104.401	116.311	13.8614	28.0415	44.2469
21.5	107.088	0.224355	16.6048	31.0779	47.19
21.6	109.693	3.21624	19.2168	33.9381	50.2094
21.7	112.231	5.89417	21.9302	36.9317	53.3784
21.8	114.511	9.11476	24.6124	40.0067	56.2699
21.9	116.744	12.273	27.2598	43.1207	59.0776
22	0.071114	15.3603	29.8793	46.2314	61.9159
22.1	2.52472	18.2101	32.6598	49.2965	64.9658
22.2	4.72234	20.9807	35.6026	52.2978	67.8924
22.3	7.30774	23.9135	38.64	55.1694	70.7814
22.4	9.99685	26.5914	41.7398	58.0461	73.5955
22.5	12.9002	29.1619	44.8697	61.2049	76.5415
22.6	15.6665	31.7073	47.9975	63.9343	79.5234
22.7	18.9205	34.7561	51.0908	66.8133	82.6124
22.8	21.9482	37.7413	54.1523	69.5087	85.4791
22.9	24.9973	40.6799	57.508	72.5278	88.3754
23	27.8303	43.6189	60.4153	75.3606	91.337
23.1	31.1468	46.6053	63.4163	78.6522	94.3892
23.2	34.0679	49.686	66.3378	81.5362	97.2298
23.3	37.023	52.9388	69.2961	84.643	100.285
23.4	40.005	55.8088	71.973	87.6992	103.244
23.5	42.9835	59.2808	75.0447	90.8411	106.152
23.6	45.9285	62.5069	77.9518	93.5718	109.063
23.7	48.8097	65.7325	80.942	96.3383	112.208
23.8	51.5837	68.6384	83.8203	99.1063	115.221
23.9	54.8003	72.0252	87.1351	101.914	118.043
24	58.0831	75.0821	90.0494	104.581	1.85508
24.1	61.4148	78.048	93.0393	107.783	4.82023
24.2	64.2678	80.8703	95.857	110.816	7.71372
24.3	67.6448	84.1639	98.7486	113.702	10.5984
24.4	70.9035	87.1174	101.46	116.674	13.412
24.5	74.1521	89.8186	104.363	0.942331	16.2195
24.6	77.163	92.3693	107.079	3.86309	19.2274
24.7	80.6168	95.2646	109.711	6.67587	22.3123
24.8	83.8032	97.9842	112.478	9.41096	25.0717
24.9	86.7998	100.98	115.736	12.2401	27.8542
25	89.6375	103.507	118.69	15.0046	30.9968
25.1	92.6522	106.407	2.55128	17.7485	34.094
25.2	95.3369	109.291	5.49228	20.292	37.1713
25.3	97.866	112.17	8.73759	23.0109	40.2251
25.4	100.261	114.823	11.7567	25.8492	43.252
25.5	102.862	117.586	14.613	28.8349	46.2486
25.6	105.404	1.51531	17.3107	32.002	49.186
25.7	108.121	4.04743	20.113	35.2826	52.2955
25.8	110.606	6.95251	22.8321	38.6279	55.2698
25.9	113.32	9.97526	25.4514	41.9893	58.0759
26	116.156	12.9857	27.9625	45.3183	61.0049
26.1	0.111608	15.87	30.6446	48.5662	64.1863
26.2	2.76713	18.7228	33.5616	51.7002	67.2121
26.3	5.64096	21.8623	36.6087	54.724	70.2794
26.4	8.52398	24.7087	39.7752	57.5349	73.2361
26.5	11.5011	27.3632	43.0503	60.6541	76.2641
26.6	14.2495	30.004	46.4231	63.4365	79.3632
26.7	17.3695	32.8246	50.0323	66.2855	82.6529
26.8	20.3543	35.73	53.5358	68.9315	85.6675
26.9	23.2746	38.7212	57.1713	71.8799	88.6505
27	26.0296	41.7991	60.2759	74.7417	91.7989
27.1	29.1977	44.9647	63.493	78.0163	94.9637
27.2	32.1168	48.2191	66.4559	81.1765	97.9684
27.3	35.1015	51.7042	69.3494	84.4877	101.14
27.4	38.1302	54.9404	71.8945	87.7485	104.34
27.5	41.1677	58.737	74.8266	91.0402	107.323
27.6	44.1789	62.4439	77.571	93.9258	110.32
27.7	47.1285	65.9649	80.4456	97.0598	113.713
27.8	49.978	69.0331	83.3432	100.163	116.78
27.9	53.3019	72.4593	86.6624	103.137	0.493776
28	56.6839	75.5835	89.7144	106.043	3.35399
28.1	60.2036	78.4019	92.9191	109.329	6.36054
28.2	63.4017	81.1436	96.0622	112.476	9.40208
28.3	67.1267	84.2573	99.2003	115.334	12.5013
28.4	70.7424	86.982	102.236	118.08	15.3584
28.5	74.2973	89.5987	105.651	2.14111	18.2541
28.6	77.6192	92.101	108.849	5.07048	21.2592
28.7	81.3799	95.1157	111.712	7.89709	24.414
28.8	84.7426	98.0267	114.664	10.6541	27.2813
28.9	87.7523	100.953	117.829	13.5219	30.2431
29	90.5865	104.094	1.74709	16.5184	33.2589
29.1	93.4157	107.313	4.45603	19.6378	36.308
29.2	96.1155	110.577	7.13299	22.3404	39.3698
29.3	98.6418	114.4	10.0508	25.2652	42.4236
29.4	100.981	117.109	12.8301	28.3787	45.4758
29.5	103.465	0.962271	15.5871	31.5655	48.305
29.6	105.985	3.88472	18.2128	34.8021	51.2149
29.7	108.842	6.72276	20.8732	38.0475	54.3032
29.8	111.468	9.41443	23.6911	41.2604	57.195
29.9	114.452	12.2391	26.6504	44.3997	60.0808
30	117.523	14.9251	29.7404	47.4192	62.9618
30.1	1.82317	17.4683	32.8931	50.6777	66.0274
30.2	4.76621	19.9224	36.1221	53.5987	69.0371
30.3	7.9717	22.7408	39.4413	56.4635	72.2104
30.4	11.0825	25.4271	42.8643	59.2326	75.1981
30.5	13.9871	28.178	46.5135	62.287	78.1352
30.6	16.7097	31.1383	49.6945	65.0516	81.2224
30.7	19.6391	34.2083	53.0434	67.9917	84.3796
30.8	22.1823	37.3955	56.1684	70.7932	87.3151
30.9	24.6723	40.7072	59.3102	73.8276	90.2516
31	27.1023	44.1512	62.0959	76.789	93.3275
31.1	30.0384	47.9011	64.9319	80.2335	96.2464
31.2	32.9823	51.5768	67.6092	83.308	99.1205
31.3	35.9075	55.2331	70.3163	86.4386	102.212
31.4	38.8804	58.395	72.9231	89.5364	105.076
31.5	41.9674	62.0374	75.937	92.5969	107.767
31.6	45.2348	65.3997	78.908	95.4595	110.586
31.7	48.8741	68.4161	81.9525	98.4799	113.738
31.8	52.1893	71.1224	84.948	101.46	116.403
31.9	55.9073	74.1645	88.2634	104.255	0.438793
32	59.694	76.93	91.4208	107.053	3.2819
32.1	63.5119	79.4511	94.7885	110.137	6.19789
32.2	66.9754	81.8923	98.0605	113	9.13325
32.3	70.8218	84.7835	101.118	115.547	12.1197
32.4	74.4046	87.5117	104.117	118.13	14.9389
32.5	77.6081	90.2158	107.253	1.95336	17.64
32.6	80.6816	92.8796	110.17	4.77596	20.5747
32.7	83.8691	96.149	112.671	7.61745	23.5232
32.8	86.8732	99.3952	115.29	10.283	26.3189
32.9	89.5421	102.771	118.028	13.1486	29.2043
33	92.1124	105.995	1.63784	16.0648	32.1376
33.1	94.8043	109.068	4.03964	18.981	35.1098
33.2	97.3682	112.223	6.50137	21.6671	38.1121
33.3	99.8307	115.136	9.19705	24.4756	41.1355
33.4	102.107	117.884	11.8784	27.413	44.2114
33.5	104.66	1.52747	14.6029	30.424	47.0392
33.6	107.345	4.17297	17.2694	33.4843	50.0197
33.7	110.374	6.58685	20.0816	36.5694	53.1379
33.8	113.1	8.89814	22.9636	39.655	56.0366
33.9	116.055	11.3452	25.9978	42.7168	58.9608
34	0.103634	13.7957	29.0418	45.7593	61.9324
34.1	3.18048	16.0404	32.0751	49.1491	64.9691
34.2	5.94139	18.2712	35.143	52.1348	67.9661
34.3	8.85388	21.0857	38.2905	55.1125	71.065
34.4	11.5728	23.7935	41.5628	58.0592	73.9359
34.5	14.0843	26.635	45.0829	61.1208	76.7537
34.6	16.4993	29.8152	48.1127	64.0032	79.7047
34.7	19.0133	33.2073	51.3306	67.0867	82.7695
34.8	21.323	36.6779	54.4264	69.9442	85.6746
34.9	23.4312	40.0941	57.6298	72.9264	88.6632
35	25.6184	43.4254	60.497	75.8998	91.8486
35.1	28.1888	47.1322	63.5647	79.1659	94.8813
35.2	30.9851	50.7287	66.4862	82.0287	97.9193
35.3	33.9766	54.1265	69.4971	84.9876	101.123
35.4	37.1326	57.1374	72.3642	87.8906	104.206
35.5	40.4222	60.5186	75.6043	90.8553	107.063
35.6	43.8147	63.7085	78.5832	93.6498	109.984
35.7	47.5525	66.6883	81.4811	96.759	112.883
35.8	51.027	69.5156	84.3297	99.8407	115.96
35.9	54.8979	72.6521	87.2726	102.864	118.849
36	58.9087	75.6215	90.0904	105.79	2.67899
36.1	62.6784	78.3922	93.2067	109.158	5.55133
36.2	66.1059	81.0893	96.1495	111.998	8.4602
36.3	69.8589	84.1681	99.1288	114.694	11.5246
36.4	73.22	86.9893	102.114	117.448	14.3959
36.5	76.3646	89.809	105.373	1.29685	17.1241
36.6	79.3189	92.5558	108.432	4.1654	20.1101
36.7	82.3945	95.44	111.157	7.01815	23.1717
36.8	85.2721	98.3609	113.896	9.68388	26.0679
36.9	87.8517	101.293	116.897	12.5417	28.8656
37	90.3424	104.079	0.763654	15.3905	31.6307
37.1	92.9259	107	3.38791	18.3955	34.4296
37.2	95.4176	109.982	6.01353	21.0506	37.3283
37.3	97.855	112.742	8.79427	23.9299	40.3951
37.4	100.109	115.589	11.6309	26.9471	43.3296
37.5	102.59	118.449	14.4285	30.0501	46.0855
37.6	105.204	2.31869	17.0372	33.1864	48.905
37.7	108.182	5.10577	19.7388	36.3038	51.9283
37.8	110.867	7.73583	22.6079	39.3499	54.8228
37.9	113.826	10.5994	25.5129	42.3092	57.7513
38	116.877	13.4242	28.4252	45.1607	60.8126
38.1	1.05985	15.969	31.3755	48.3002	63.8793
38.2	3.93959	18.5457	34.3944	51.0967	67.0604
38.3	6.99976	21.4003	37.5126	54.0332	70.2431
38.4	9.84162	24.3339	40.8303	56.8394	73.3353
38.5	12.6055	27.3095	44.2522	59.8723	76.2695
38.6	15.1238	30.3161	47.4039	62.7915	79.3401
38.7	17.9675	33.3429	50.5535	65.9833	82.4707
38.8	20.5345	36.3793	53.6493	68.9725	85.3967
38.9	23.0571	39.4142	56.7575	72.1196	88.4888
39	25.7404	42.4627	59.4852	75.3414	91.641
39.1	28.49	45.993	62.5002	78.7198	94.6786
39.2	31.3225	49.4385	65.5432	81.7824	97.7325
39.3	34.2543	52.8483	68.5444	84.7676	100.957
39.4	37.3017	55.9287	71.4034	87.7829	104.126
39.5	40.481	59.3494	74.6892	90.7445	107.088
39.6	43.9898	62.6076	77.8059	93.5436	110.066
39.7	47.7456	65.6857	80.8823	96.7248	113.207
39.8	51.0027	68.6112	83.9643	99.8168	116.353
39.9	54.7479	71.8774	87.1001	102.646	0.439295
40	58.4555	74.9446	90.1529	105.533	3.45987
40.1	62.0314	77.7532	93.4194	108.839	6.31398
40.2	65.3149	80.3811	96.6108	111.833	9.39763
40.3	68.9208	83.3672	99.3558	114.735	12.5516
40.4	72.2835	86.2165	102.111	117.611	15.4429
40.5	75.3204	89.1997	105.215	1.72119	18.1614
40.6	78.1993	91.8863	108.117	4.77626	21.1821
40.7	81.141	95.1129	110.698	7.94323	24.1201
40.8	83.8782	98.2714	113.47	10.8477	27.0195
40.9	86.3968	101.378	116.61	13.7728	29.8818
41	88.8427	104.34	0.694047	16.7572	32.7088
41.1	91.4298	107.205	3.69311	19.8845	35.502
41.2	93.9942	110.203	6.56994	22.8064	38.226
41.3	96.7888	112.74	9.72588	25.6087	41.0715
41.4	99.4127	115.431	12.7975	28.3681	43.8272
41.5	102.221	118.221	15.8751	31.1614	46.3912
41.6	105.239	2.06463	18.6566	34.0651	49.1679
41.7	108.404	4.82138	21.4646	37.1525	52.1
41.8	111.326	7.64989	24.2795	40.0101	54.9977
41.9	114.366	10.9114	27.1085	42.7776	57.8922
42	117.432	13.9937	29.9587	45.5566	60.7682
42.1	1.44272	16.992	32.8371	48.5411	63.6621
42.2	4.09453	19.9935	35.7509	51.3042	66.6743
42.3	7.00347	22.9997	38.7394	54.2083	69.7799
42.4	9.78868	26.0106	41.7303	57.0351	72.7432
42.5	12.4568	29.019	44.9422	59.989	75.5675
42.6	15.012	32.0175	47.8016	62.8287	78.5871
42.7	18.0539	34.9987	50.7512	65.975	81.5113
42.8	21.016	37.9494	53.7666	68.9849	84.3724
42.9	24.1519	40.7609	56.6999	71.9807	87.3835
43	27.4009	43.3817	59.4696	75.0413	90.4333
43.1	30.6872	46.4396	62.5205	78.0979	93.351
43.2	33.9348	49.5592	65.5782	80.8965	96.3163
43.3	37.0678	52.6378	68.4736	83.7748	99.4467
43.4	40.0244	55.4133	71.3812	86.6898	102.774
43.5	43.1824	58.8357	74.6389	89.4146	105.458
43.6	46.2916	62.2219	77.6795	92.026	108.297
43.7	49.3919	65.4367	80.6586	95.0682	111.356
43.8	52.1665	68.4506	83.6162	98.0967	114.453
43.9	55.3087	71.9211	86.4705	100.905	117.456
44	58.4702	75.1886	89.2014	103.729	1.40654
44.1	61.4951	78.0463	92.0666	106.898	4.17544
44.2	64.5274	80.7072	94.7598	110.073	7.15537
44.3	68.0526	83.544	97.2812	112.98	10.1484
44.4	71.5061	86.3147	99.8783	115.776	12.9687
44.5	74.7345	88.9164	103.065	118.763	15.634
44.6	77.6763	91.5394	105.89	2.71699	18.6129
44.7	80.7955	94.214	108.501	5.71853	21.5797
44.8	83.7269	96.9851	111.298	8.41901	24.5371
44.9	86.5074	99.6086	114.598	11.1785	27.4957
45	89.092	102.497	117.837	14.0097	30.4657
45.1	91.6892	104.805	1.88582	17.0732	33.4575
45.2	94.3386	107.55	4.80412	20.045	36.4881
45.3	96.8854	110.081	7.78866	22.948	39.6742
45.4	99.1407	112.824	10.7019	25.8552	42.7996
45.5	101.428	115.724	13.6073	28.8392	45.705
45.6	103.89	118.757	16.301	31.973	48.7669
45.7	106.457	2.7013	19.0565	35.3905	51.8087
45.8	108.798	5.63916	21.8212	38.5425	54.7794
45.9	111.233	8.954	24.6247	41.7091	57.7782
46	113.846	12.1095	27.4967	44.7624	60.8269
46.1	116.61	15.0727	30.4667	47.9749	63.7068
46.2	0.310444	17.9602	33.5644	51.0043	66.7933
46.3	3.41216	20.8124	36.9489	54.0731	70.0119
46.4	6.56669	23.6347	40.4338	57.0243	73.0171
46.5	9.70937	26.4648	43.9631	60.1159	75.9668
46.6	12.7788	29.3402	47.1098	63.1585	79.1169
46.7	16.2562	32.2987	50.4003	66.3934	82.2096
46.8	19.519	35.4112	53.7154	69.4282	85.2402
46.9	22.6749	38.5297	56.9143	72.4686	88.389
47	25.7577	41.5453	59.8754	75.5029	91.6484
47.1	28.8016	45.1377	63.1238	78.5366	94.6435
47.2	31.8405	48.9524	66.3082	81.3347	97.6356
47.3	34.8458	52.568	69.3384	84.396	100.923
47.4	37.5059	55.9388	72.3631	87.4593	103.926
47.5	40.6383	59.6826	75.423	90.4233	106.89
47.6	43.8708	63.3466	78.3308	93.2781	109.884
47.7	47.2276	66.5339	81.2832	96.466	112.935
47.8	50.41	69.5709	84.3335	99.5804	116.098
47.9	54.0704	72.8292	87.0433	102.403	0.179077
48	57.8798	75.8974	89.8401	105.185	3.20537
48.1	61.6865	78.6769	92.9303	108.301	6.02847
48.2	65.3265	81.3414	95.8964	111.384	9.07498
48.3	69.3587	84.1003	98.5651	114.346	12.1164
48.4	73.1347	86.8186	101.324	117.266	15.1203
48.5	76.5577	89.4625	104.368	1.23176	18.0949
48.6	79.6619	91.9253	107.425	4.34919	21.0516
48.7	82.7202	94.5849	110.212	7.51209	24.0018
48.8	85.7138	97.2929	113.03	10.4374	26.9569
48.9	88.4177	100.441	116.139	13.4697	29.9283
49	91.0411	102.869	0.214874	16.5897	32.9257
49.1	93.4465	105.478	3.19397	19.7693	35.6224
49.2	95.9682	108.396	6.13462	22.9599	38.6451
49.3	98.4096	111.561	9.13128	26.1129	41.7436
49.4	100.661	114.552	12.1957	29.1798	44.7436
49.5	102.763	117.667	15.435	32.1079	47.6165
49.6	105.03	1.74707	18.6653	34.9486	50.5677
49.7	107.347	4.76549	21.894	38.0521	53.4792
49.8	109.533	7.64062	25.1137	40.8979	56.4442
49.9	112.059	10.9692	28.3173	43.6991	59.5128
50	114.784	14.1618	31.4976	46.606	62.4502
50.1	117.672	17.4024	34.6351	49.6201	65.2819
50.2	1.65387	20.6767	37.4701	52.5296	68.3186
50.3	5.1769	23.9544	40.3659	55.6168	71.4466
50.4	8.54349	27.205	43.2742	58.7127	74.5555
50.5	11.9105	30.3982	46.2284	61.7603	77.6236
50.6	15.266	33.4962	48.9975	64.83	81.0006
50.7	18.7676	36.824	51.8632	68.1831	84.0387
50.8	22.3558	40.1793	54.8615	71.2503	87.0514
50.9	25.9616	43.2737	57.8967	74.2213	90.1814
51	29.516	46.0135	60.9081	77.1622	93.2514
51.1	32.9849	49.0268	64.2525	79.9941	96.1542
51.2	36.4051	52.1267	67.6805	82.6705	99.0807
51.3	39.7833	54.8854	70.8896	85.6713	102.011
51.4	42.6795	57.5736	74.1056	88.7999	105.127
51.5	45.8154	60.7146	77.1294	91.7304	107.959
51.6	48.9707	63.8993	80.0142	94.5517	110.733
51.7	51.9161	66.8699	82.8611	97.8626	113.578
51.8	54.6872	69.8764	85.6378	100.856	116.526
51.9	57.7457	73.2433	88.1941	103.642	0.552699
52	60.7345	76.5219	90.8159	106.447	3.46864
52.1	63.4852	79.6555	93.7469	109.426	6.15498
52.2	66.2128	82.5342	96.6615	112.452	9.09053
52.3	69.3983	85.3574	99.2697	115.289	12.1256
52.4	72.4927	88.2246	101.989	117.935	15.0773
52.5	75.4684	90.9624	105.058	1.73491	17.9725
52.6	78.3644	93.3605	108.211	4.58264	20.8606
52.7	81.4417	95.9921	111.142	7.61373	23.7908
52.8	84.561	98.662	114.033	10.4023	26.8125
52.9	87.5545	101.322	117.001	13.3575	29.9973
53	90.3795	103.817	1.05388	16.4093	33.1605
53.1	93.0901	106.545	3.98406	19.5248	36.0809
53.2	95.8231	109.445	6.77398	22.671	39.0723
53.3	98.4966	112.397	9.56563	25.8148	42.1355
53.4	100.801	115.286	12.5302	28.9787	45.2045
53.5	103.089	118.445	15.5387	31.999	48.1097
53.6	105.562	2.60577	18.565	35.1422	51.1041
53.7	108.127	5.49559	21.62	38.5011	53.9941
53.8	110.601	8.24718	24.7145	41.6025	57.0209
53.9	113.373	11.3281	27.8593	44.6336	60.1012
54	116.213	14.3292	31.1055	47.6114	63.2511
54.1	0.125402	17.2703	34.5163	50.6575	66.2019
54.2	3.01682	20.215	37.6779	53.5015	69.3589
54.3	6.2354	23.2264	40.8573	56.5726	72.5244
54.4	9.40507	26.3681	44.2253	59.4817	75.6031
54.5	12.5957	29.7534	47.4661	62.4623	78.6456
54.6	15.7783	32.8531	50.5171	65.5233	81.7863
54.7	18.952	36.4696	53.6619	68.7613	84.7056
54.8	22.1311	40.1718	56.8406	71.8391	87.737
54.9	25.3294	43.6727	59.6593	74.8244	90.8679
55	28.5612	46.8318	62.4672	77.8821	94.1821
55.1	31.8538	50.3456	65.4999	80.7808	96.8762
55.2	35.2812	53.8692	68.5062	83.5756	99.7546
55.3	38.7749	56.9824	71.4589	86.6777	102.763
55.4	41.968	59.8596	74.3712	89.7613	105.814
55.5	45.4735	63.0379	77.2493	92.5059	108.728
55.6	49.145	66.1749	80.0559	95.2484	111.623
55.7	52.6444	68.8055	83.0599	98.2985	114.329
55.8	56.0317	71.4227	86.1221	101.272	117.325
55.9	59.6671	74.1168	88.7965	104.116	1.31548
56	63.2387	76.824	91.5207	106.947	4.09058
56.1	66.4117	79.4748	94.6608	109.958	6.75081
56.2	69.3058	81.8557	97.5798	113.014	9.87641
56.3	72.2247	84.7117	100.087	116.002	12.9162
56.4	75.0246	87.623	102.816	118.75	15.914
56.5	77.562	90.4445	105.952	2.49438	18.8769
56.6	79.9904	93.3386	109.142	5.41842	21.812
56.7	82.3565	95.9809	112.079	8.47969	24.7265
56.8	84.8414	98.9999	114.92	11.5107	27.5939
56.9	87.2867	101.656	117.849	14.5205	30.6593
57	89.6048	104.577	1.74192	17.5288	33.861
57.1	91.9446	107.472	4.59873	20.5554	36.681
57.2	94.5943	110.529	7.35271	23.6202	39.6716
57.3	97.3201	113.429	10.2507	26.7518	42.7098
57.4	99.9412	116.299	13.2264	29.7642	45.7202
57.5	102.655	0.347818	16.261	32.6898	48.67
57.6	105.593	3.31754	19.3359	35.6213	51.7083
57.7	108.621	6.14124	22.4321	38.8596	54.5802
57.8	111.573	8.93957	25.5311	41.9545	57.6119
57.9	114.743	11.8167	28.6661	45.0338	60.7702
58	117.9	14.722	31.9842	48.1217	63.89
58.1	1.8942	17.6906	35.3268	51.1168	66.8317
58.2	4.8692	20.758	38.3849	54.0839	70.0593
58.3	8.06066	23.9594	41.4541	57.1972	73.1497
58.4	11.166	27.4436	44.6573	60.2913	76.2412
58.5	14.23	30.8011	47.7682	63.2926	79.2972
58.6	17.2619	34.0013	50.6683	66.335	82.7223
58.7	20.2711	37.3744	53.8008	69.4177	85.4834
58.8	23.2668	40.9098	56.8739	72.3605	88.4793
58.9	26.2585	44.1511	59.8287	75.3744	91.6382
59	29.2271	47.1837	62.8044	78.4186	94.8073
59.1	32.5635	50.5644	65.8958	81.3204	97.4917
59.2	36.0563	54.0316	68.9161	84.0965	100.307
59.3	39.541	56.9361	71.8637	87.2839	103.22
59.4	42.8666	59.8123	75.0382	90.5167	106.269
59.5	46.4032	62.9561	77.7581	93.4231	109.265
59.6	50.0099	66.0307	80.5886	96.1909	112.096
59.7	53.4067	68.792	83.6893	99.2471	114.818
59.8	56.5746	71.3814	86.8753	102.298	117.746
59.9	59.9784	74.1438	89.4599	105.023	1.77999
60	63.3158	76.9689	92.2505	107.699	4.65029
60.1	66.2006	79.7167	95.437	110.355	7.61356
60.2	68.9128	82.7007	98.3939	113.205	10.6377
60.3	71.5971	85.3244	101.149	116.085	13.6914
60.4	74.2625	88.3276	103.91	118.787	16.7436
60.5	76.7836	91.5687	106.804	2.64234	19.7629
60.6	79.2458	94.3979	109.715	5.73266	22.7181
60.7	81.7695	97.012	112.448	8.88797	25.5734
60.8	84.4478	99.8736	115.13	12.0856	28.5214
60.9	87.2337	102.905	117.814	15.2945	31.5697
61	89.8924	105.705	1.74631	18.4837	34.5772
61.1	92.5667	108.468	4.59277	21.622	37.331
61.2	95.4778	111.277	7.62811	24.6785	40.1959
61.3	98.4828	113.985	10.7698	27.78	43.0264
61.4	101.287	116.634	13.9882	30.8384	45.9423
61.5	104.145	0.506181	17.2536	33.6135	48.8584
61.6	107.171	3.46347	20.5363	36.4531	51.8623
61.7	110.092	6.26561	23.8066	39.4582	54.6153
61.8	112.937	9.21894	27.0937	42.3165	57.6071
61.9	115.965	12.2504	30.2541	45.2465	60.6196
62	118.853	15.3602	33.3338	48.1814	63.5445
62.1	2.63192	18.5484	36.3362	51.0609	66.3331
62.2	5.21961	21.8152	39.1543	53.925	69.3963
62.3	8.03395	25.2596	41.9153	57.0378	72.3299
62.4	10.9643	28.9591	44.8451	60.094	75.3231
62.5	14.001	32.5085	47.6056	62.9267	78.2881
62.6	17.1346	35.7291	50.363	65.8739	81.3129
62.7	20.3553	39.0996	53.3447	68.6692	84.2053
62.8	23.6537	42.5095	56.521	71.4418	87.0905
62.9	27.172	45.4618	59.4686	74.3373	90.2284
63	30.5444	48.1556	62.4733	77.3222	93.1288
63.1	34.1538	51.1341	65.4542	80.1437	96.0885
63.2	38.0928	54.0569	68.3346	82.9106	98.963
63.3	41.7114	56.6064	71.2518	86.0097	101.844
63.4	45.1198	59.12	74.3281	89.3436	104.916
63.5	48.627	61.9352	76.9194	91.8934	107.857
63.6	52.1071	64.8711	79.714	94.6357	110.761
63.7	55.0315	67.5381	82.7293	97.6292	113.438
63.8	57.8315	70.1914	85.6628	100.653	116.343
63.9	60.7189	72.9985	88.2975	103.469	0.366315
64	63.4993	76.0175	91.0101	106.288	3.4048
64.1	65.9526	78.88	93.8679	109.078	6.44366
64.2	68.2704	81.6106	96.9739	112.129	9.47485
64.3	70.6134	84.5632	99.6527	115.129	12.5211
64.4	72.9733	87.5584	102.408	117.99	15.6051
64.5	75.314	90.7096	105.395	1.84709	18.7497
64.6	77.681	93.0369	108.469	4.85104	22.0087
64.7	80.2105	95.8437	111.401	7.93891	24.8347
64.8	83.0529	98.6876	114.265	11.0836	27.9213
64.9	85.9954	101.479	117.101	14.2581	31.0338
65	88.9567	104.292	1.1148	17.4352	34.2358
65.1	91.7702	107.119	4.15948	20.588	37.2326
65.2	94.815	110.118	7.18138	23.7246	40.3615
65.3	97.8737	113.003	10.1777	27.037	43.343
65.4	100.792	115.846	13.1907	30.1828	46.334
65.5	103.621	118.993	16.2623	33.1418	49.3645
65.6	106.563	3.15545	19.4349	36.1813	52.4659
65.7	109.242	6.23981	22.7995	39.28	55.3609
65.8	111.907	9.28274	25.9866	42.3468	58.5569
65.9	114.877	12.2996	29.2149	45.5363	61.6486
66	117.804	15.3056	32.5536	48.8429	64.734
66.1	1.59803	18.3163	35.8913	51.9062	67.7129
66.2	4.35665	21.3255	38.9262	55.0191	71.1323
66.3	7.30156	24.5701	41.9975	58.2671	74.0178
66.4	10.3466	28.1757	45.2124	61.2679	77.1021
66.5	13.485	31.5874	48.2751	64.0691	80.2367
66.6	16.7097	34.7474	51.3113	66.9471	83.3884
66.7	20.0139	38.2119	54.5201	69.7566	86.3883
66.8	23.5047	41.9272	57.8623	72.5929	89.3345
66.9	26.9999	45.1321	60.8754	75.6768	92.3779
67	30.1974	48.1649	63.9389	78.9333	95.4913
67.1	33.6112	51.3798	66.8175	82.0488	98.4813
67.2	37.4313	54.7358	69.6881	84.9869	101.42
67.3	41.0629	57.6581	72.5072	88.1866	104.199
67.4	44.5037	60.4254	75.4971	91.159	107.233
67.5	48.1993	63.3274	77.9912	94.1549	110.293
67.6	51.8649	66.2441	80.7426	96.9731	113.178
67.7	55.113	68.9861	83.8349	99.965	115.888
67.8	58.1912	71.5762	87.2436	103.079	118.926
67.9	61.2021	74.3208	89.8713	106.025	2.94814
68	64.1742	77.3023	92.8598	108.859	5.96036
68.1	66.8303	80.204	95.9135	111.621	8.96777
68.2	69.4573	82.8101	99.1924	114.577	11.9751
68.3	71.9741	85.8108	102.193	117.527	14.9869
68.4	74.5487	88.7608	105.106	1.50925	18.005
68.5	77.0582	91.5322	108.027	4.59746	21.0534
68.6	79.5466	94.6173	111.075	7.74649	24.1327
68.7	81.9347	97.4599	113.966	10.9326	26.8801
68.8	84.5365	100.561	116.844	14.1319	29.9132
68.9	87.2441	103.6	0.669008	17.3206	33.0096
69	89.8935	106.713	3.62996	20.5047	36.089
69.1	92.5112	109.913	6.6668	23.3961	39.0582
69.2	95.4843	113.116	9.75874	26.3989	42.0823
69.3	98.4537	115.984	12.885	29.4184	44.9689
69.4	101.485	118.74	16.0248	32.3099	47.9835
69.5	104.648	2.68142	19.2097	35.1687	51.092

## Sheet: fig2e
t	X12	X13	X14	X15
0.1	16.4322	31.9744	47.9984	64.3097
0.2	16.2399	32.0686	48.1461	64.4295
0.3	15.8436	31.7119	47.434	63.977
0.4	15.6095	31.8444	47.2197	63.7809
0.5	15.0252	31.8902	47.2386	63.7417
0.6	15.0803	31.9816	47.3174	63.9059
0.7	15.2961	32.0603	46.9872	63.6849
0.8	15.4022	32.0507	46.919	63.4743
0.9	15.4155	31.4759	46.982	63.2745
1	15.669	31.5588	47.2014	63.2841
1.1	16.0826	31.4263	47.144	62.8665
1.2	16.3426	31.0281	47.1698	62.5609
1.3	16.383	30.3536	47.2221	62.3184
1.4	16.4803	30.4283	47.3442	62.2502
1.5	16.3635	30.5191	47.1286	61.8926
1.6	16.5583	30.6556	47.0818	61.96
1.7	16.4533	30.7086	47.0229	61.9901
1.8	16.3167	30.9645	46.7683	62.2408
1.9	16.0266	31.2692	46.4876	62.1372
2	15.8469	31.5625	46.2072	62.1434
2.1	15.9749	31.9393	46.0409	62.2063
2.2	15.8113	32.074	45.8991	62.336
2.3	15.6449	32.0181	45.5467	62.0886
2.4	15.4696	32.2367	45.6669	61.9936
2.5	15.3462	32.2966	46.022	61.9105
2.6	15.4705	31.8776	46.2656	61.8668
2.7	15.535	31.4892	46.4251	61.5454
2.8	15.6558	31.0427	46.8301	61.3548
2.9	15.5791	30.8016	47.3136	61.2129
3	15.8066	30.7049	47.6816	61.2462
3.1	15.9428	30.779	48.0595	61.1802
3.2	15.9457	30.7189	48.0227	61.2919
3.3	15.9672	30.6606	47.9902	61.6153
3.4	16.1178	31.127	47.9473	62.1857
3.5	15.9436	31.1949	47.8442	62.4142
3.6	15.9288	31.389	47.4427	62.6207
3.7	15.866	31.5131	47.1518	62.9808
3.8	15.97	31.9871	47.1972	63.4851
3.9	15.8605	31.7665	46.6167	63.8953
4	16.1377	31.8805	46.3854	64.2611
4.1	16.2468	31.9836	46.5438	64.775
4.2	16.4238	31.9328	46.7411	64.931
4.3	16.3363	31.4102	46.2864	64.3275
4.4	16.3464	31.4141	46.3183	63.9036
4.5	15.901	31.4882	46.6791	63.4807
4.6	16.0076	31.6686	47.0571	63.2773
4.7	16.1319	31.9313	46.9379	62.6505
4.8	16.0435	32.0378	46.9675	62.0358
4.9	15.8524	31.7621	47.1812	61.6113
5	16.1126	32.2913	47.5872	61.5521
5.1	16.417	32.5149	47.5265	61.2646
5.2	16.4711	32.2556	47.4289	61.0974
5.3	16.5013	31.7652	47.7483	61.3204
5.4	16.5646	31.9384	47.9036	61.7469
5.5	16.5706	32.0493	47.9854	62.0564
5.6	16.9619	32.1644	48.168	62.6834
5.7	16.9398	32.0736	48.1086	63.2246
5.8	16.8561	32.1622	48.3214	63.8682
5.9	16.6995	32.2018	48.386	64.0709
6	16.5481	32.3608	48.3817	64.3506
6.1	16.6656	32.7419	48.413	64.5782
6.2	16.3827	32.7317	48.2671	64.703
6.3	16.1	32.6963	47.7962	64.4181
6.4	15.8373	32.803	47.6509	64.2238
6.5	15.3733	32.7944	47.6228	63.9992
6.6	15.2817	32.5853	47.6977	64.0628
6.7	15.2729	32.4293	47.6517	63.8726
6.8	15.1836	32.0871	47.7841	63.661
6.9	15.008	31.8229	47.9662	63.4056
7	15.2878	31.6773	48.1038	63.5174
7.1	15.3793	31.4534	48.3457	63.303
7.2	15.3842	31.0028	48.1741	63.1835
7.3	15.2712	30.5542	48.1165	63.2107
7.4	15.3005	30.5776	48.0224	63.4571
7.5	15.0827	30.2895	47.9437	63.355
7.6	15.1986	30.1641	47.5839	63.3428
7.7	15.4269	30.1908	47.2492	63.6421
7.8	15.5599	30.2501	47.0455	63.8122
7.9	15.5839	29.8895	46.1662	63.921
8	15.9442	29.9301	45.6604	63.9503
8.1	16.3755	30.5373	45.7988	64.2788
8.2	16.4624	30.6022	45.5666	64.377
8.3	16.2826	30.3747	44.5941	63.5598
8.4	16.3083	30.6344	44.4198	63.0806
8.5	16.0504	30.9231	44.5926	62.5941
8.6	15.8666	31.3094	44.8148	62.3645
8.7	15.9793	31.7535	44.8138	61.5427
8.8	15.874	32.0051	44.8887	60.7334
8.9	15.5312	31.8264	45.2246	60.0628
9	15.5085	32.0891	45.7572	59.7685
9.1	15.7714	32.3886	46.1076	59.1568
9.2	15.7519	32.0359	46.2798	58.7212
9.3	15.6769	31.3565	46.4856	58.57
9.4	15.6088	31.1443	46.9445	58.6675
9.5	15.5427	30.8964	47.188	58.6487
9.6	15.9305	30.7355	47.4428	58.8184
9.7	16.0342	30.3268	47.0739	59.0444
9.8	15.926	30.124	47.3966	59.3966
9.9	15.7178	29.883	47.1108	59.6102
10	15.4971	29.8571	46.8765	59.8544
10.1	15.6111	30.2549	46.5421	60.4779
10.2	15.4487	30.4152	46.2405	61.1161
10.3	15.2392	30.6387	45.5321	61.6312
10.4	15.1903	30.9437	45.3064	62.2667
10.5	15.0803	31.3564	45.2556	62.7349
10.6	15.2897	31.6245	45.3499	63.3073
10.7	15.545	31.96	45.3459	63.439
10.8	15.739	32.1139	45.6651	63.4939
10.9	15.6481	32.2243	46.0335	63.2486
11	15.8592	32.2158	46.5368	63.1534
11.1	15.9322	32.081	47.2984	62.6093
11.2	15.9142	31.6776	47.7036	62.1632
11.3	15.785	31.2496	48.15	61.8126
11.4	15.8054	31.333	48.4134	61.6374
11.5	15.6221	31.1714	48.3573	61.6684
11.6	15.726	31.0767	48.3885	61.5804
11.7	15.9805	31.1782	48.4372	61.7758
11.8	16.1444	31.3871	48.5548	61.8945
11.9	16.1283	31.0718	47.919	62.0436
12	16.3639	31.1184	47.4596	62.363
12.1	16.6235	31.6996	47.5559	63.2401
12.2	16.6591	31.779	47.2197	63.8523
12.3	16.5102	31.6179	46.2333	64.07
12.4	16.4647	31.8261	45.8324	64.4063
12.5	16.1976	31.9017	45.8139	64.5196
12.6	15.9922	32.122	45.9469	64.7769
12.7	16.1524	32.3817	45.8929	64.4638
12.8	16.1292	32.4792	46.0066	63.962
12.9	15.8636	32.1572	46.3475	63.3388
13	15.942	32.1121	46.9372	62.9928
13.1	16.2768	32.324	47.3366	62.1938
13.2	16.4161	32.1275	47.6701	61.5077
13.3	16.5192	31.8349	48.022	61.1252
13.4	16.568	31.7793	48.4924	61.0727
13.5	16.5582	31.948	48.6848	61.0172
13.6	16.9883	32.2259	48.8994	61.2675
13.7	17.2012	32.1889	48.2659	61.5625
13.8	17.2875	32.3573	48.6304	62.1333
13.9	16.9894	32.3441	48.4118	62.4607
14	16.6811	32.575	48.1087	62.9717
14.1	16.5265	32.9216	48.0019	63.652
14.2	16.0881	32.9501	47.8126	64.2985
14.3	15.67	32.8224	47.4253	64.6908
14.4	15.2946	32.6317	47.2814	64.9767
14.5	14.8589	32.652	47.4136	65.0056
14.6	14.8274	32.5544	47.6287	65.1925
14.7	15.0136	32.5511	47.7727	65.0346
14.8	15.0916	32.1455	48.0569	64.6837
14.9	15.0765	31.5635	48.3839	64.3522
15	15.4565	31.5259	48.6934	64.2954
15.1	15.659	31.2439	49.0337	63.8916
15.2	15.7485	30.9367	49.0127	63.7145
15.3	15.635	30.5543	48.9553	63.7102
15.4	15.6886	30.6389	48.7943	63.9356
15.5	15.4575	30.4696	48.1852	64.1263
15.6	15.5901	30.4987	47.6809	64.1985
15.7	15.9812	30.7972	47.3802	64.5939
15.8	16.0803	30.9279	47.1438	64.6339
15.9	16.0395	30.5908	46.2214	64.5191
16	16.282	30.6461	45.7186	64.3988
16.1	16.5289	30.9816	45.6261	64.4322
16.2	16.2533	31.0377	45.3371	64.29
16.3	16.2494	31.1865	44.8696	63.8919
16.4	16.0589	31.4077	44.556	63.2903
16.5	15.5706	31.4284	44.7119	62.5952
16.6	15.3893	31.7104	44.98	62.2776
16.7	15.5956	32.0402	45.234	61.4323
16.8	15.6432	32.0255	45.5294	60.5581
16.9	15.4376	31.317	45.8347	59.8713
17	15.6871	31.5296	46.4978	59.6661
17.1	15.9132	31.6501	46.8895	59.2491
17.2	16.3463	31.6664	47.3808	59.2074
17.3	16.582	31.32	47.4598	59.3025
17.4	16.7573	31.2597	48.2098	59.507
17.5	16.9776	31.3615	48.3873	59.651
17.6	17.4816	31.6419	48.6308	59.9929
17.7	17.6709	32.0383	48.5976	60.5963
17.8	17.5179	32.2516	49.0821	61.1088
17.9	17.18	32.5207	48.6642	61.5729
18	16.8233	32.9219	48.3328	62.0954
18.1	16.712	33.4315	48.2415	62.8498
18.2	16.412	33.7796	48.2192	63.769
18.3	16.1568	33.9376	48.0201	64.5312
18.4	16.0369	33.94	48.0303	65.1805
18.5	15.7178	33.8853	48.3639	65.5822
18.6	15.9428	33.7747	48.6961	66.1547
18.7	16.0703	33.6787	49.0546	66.2853
18.8	16.2208	33.2854	49.456	66.2884
18.9	16.1225	32.5807	49.7199	66.163
19	16.3609	32.3798	49.9966	66.1512
19.1	16.2398	32.1337	50.2977	65.8331
19.2	16.1717	31.8047	50.2849	65.536
19.3	16.1765	31.659	50.5033	65.523
19.4	16.0321	31.8033	50.4432	65.5272
19.5	15.7548	31.625	49.7593	65.6639
19.6	15.8807	31.6512	49.1363	65.8337
19.7	16.1987	31.883	48.7391	66.2671
19.8	16.2196	31.9681	48.4283	66.3017
19.9	16.1941	31.4665	47.4313	66.1239
20	16.3139	31.2791	46.7326	66.0362
20.1	16.0561	31.2486	46.3758	65.77
20.2	16.0069	31.2097	46.1604	65.739
20.3	15.9923	31.2393	45.589	65.2101
20.4	15.8349	31.4194	45.3253	64.5421
20.5	15.2518	31.2707	45.2795	63.649
20.6	15.2824	31.4836	45.5436	63.1649
20.7	15.4812	31.6831	45.6289	62.004
20.8	15.4262	31.3924	45.6264	60.8723
20.9	15.3549	30.7103	45.567	59.8999
21	15.5643	30.5652	46.2191	59.4177
21.1	15.7329	30.5912	46.4104	58.8473
21.2	16.0585	30.5631	46.5982	58.6618
21.3	16.1608	30.3633	46.3872	58.6307
21.4	16.2053	30.3854	46.9356	58.8454
21.5	16.1121	30.5852	46.9656	59.102
21.6	16.2713	30.9926	46.9931	59.5161
21.7	16.4467	31.4482	47.4842	60.1473
21.8	16.2632	31.6575	47.1551	60.7584
21.9	15.957	31.8178	46.8047	61.3336
22	15.6845	32.0366	46.5556	61.8448
22.1	15.6693	32.306	46.7557	62.4411
22.2	15.5946	32.2897	46.9117	63.17
22.3	15.612	32.1413	46.8678	63.4736
22.4	15.5494	31.8557	47.0042	63.5987
22.5	15.3367	31.6718	47.3796	63.6413
22.6	15.5891	31.5259	47.8161	63.8569
22.7	15.7991	31.5216	47.8563	63.692
22.8	15.9704	31.3268	47.7378	63.5309
22.9	15.8476	30.8674	47.6955	63.3781
23	15.9764	30.9217	47.7181	63.5066
23.1	15.737	30.9729	47.7839	63.2424
23.2	15.6936	30.892	47.5438	63.1618
23.3	15.6422	30.989	47.3463	63.2621
23.4	15.5445	31.2707	47.4349	63.2388
23.5	15.3109	31.1073	46.8712	63.1685
23.6	15.4916	31.1116	46.5565	63.1349
23.7	15.8701	31.2664	46.4759	63.3987
23.8	16.1143	31.4004	46.5823	63.637
23.9	16.1297	30.9082	46.0181	63.243
24	16.2743	30.8057	45.773	62.7719
24.1	16.0372	30.7809	45.7723	62.4054
24.2	15.8974	30.8567	45.8435	62.446
24.3	15.8964	30.8498	45.4345	61.9536
24.4	15.7382	30.9522	45.2946	61.5085
24.5	15.2772	30.8567	45.4009	61.0674
24.6	15.3643	31.1487	45.8581	61.0644
24.7	15.6365	31.6016	46.0477	60.6956
24.8	15.6608	31.5936	46.0876	60.2686
24.9	15.6141	31.1183	45.8745	60.0544
25	15.9922	31.3072	46.4897	60.3593
25.1	16.3455	31.5427	46.6868	60.4417
25.2	16.8793	31.679	46.8799	60.8343
25.3	17.2142	31.4875	47.055	61.3591
25.4	17.4029	31.4953	47.4289	61.9914
25.5	17.4138	31.6356	47.6629	62.3865
25.6	17.1839	31.8753	47.6707	62.7822
25.7	17.0129	32.1825	48.2481	63.1744
25.8	16.642	32.4377	48.3173	63.6637
25.9	16.0866	32.6245	48.1006	63.7563
26	15.6866	33.0424	48.0192	63.8485
26.1	15.6201	33.5417	48.3163	64.0747
26.2	15.5119	33.6505	48.4893	64.445
26.3	15.5554	33.6707	48.4171	64.6385
26.4	15.7012	33.4609	48.5275	64.7121
26.5	15.61	33.2138	48.9009	64.7629
26.6	15.9267	32.9401	49.3591	65.1137
26.7	16.3674	32.6206	49.8282	65.2834
26.8	16.7359	32.1316	49.9374	65.3131
26.9	16.7705	31.4792	49.9293	65.3759
27	17.0573	31.523	49.9999	65.7693
27.1	16.9474	31.4707	49.999	65.766
27.2	16.7919	31.5125	49.7493	65.8516
27.3	16.6525	31.7908	49.436	66.0388
27.4	16.5912	32.4453	49.3994	66.2095
27.5	16.2832	32.4968	48.5864	66.1557
27.6	16.3941	32.7489	47.876	66.141
27.7	16.6531	33.2674	47.7481	66.5845
27.8	16.6169	33.4366	47.7467	66.8018
27.9	16.3571	32.8314	47.0344	66.1918
28	16.311	32.6395	46.7705	65.6701
28.1	16.0312	32.4414	46.9586	65.1569
28.2	15.9257	32.3399	47.2584	65.0003
28.3	16.1677	32.3009	47.244	64.3746
28.4	16.2785	32.1222	47.3764	63.616
28.5	16.113	31.6032	47.6554	62.9568
28.6	16.1887	31.41	48.1582	62.64
28.7	16.5169	31.7021	48.2983	62.0341
28.8	16.6272	31.6172	48.2546	61.5387
28.9	16.7212	31.4136	48.2901	61.4907
29	16.7405	31.5118	48.1653	61.6724
29.1	16.6703	31.852	47.9946	61.8924
29.2	17.0294	32.2368	47.7928	62.2543
29.3	17.1584	32.3728	47.024	62.7819
29.4	17.0971	32.6457	47.3669	63.4946
29.5	16.7395	32.718	47.3428	63.8401
29.6	16.4128	33.0021	47.3302	64.2299
29.7	16.2557	33.43	47.5805	64.4609
29.8	15.9346	33.5039	47.7806	64.7266
29.9	15.6811	33.4304	47.8416	64.6284
30	15.5426	33.2213	48.0367	64.4386
30.1	15.3497	33.1343	48.5591	64.2042
30.2	15.4384	32.915	49.1147	64.2709
30.3	15.747	32.7692	49.4696	64.2387
30.4	15.9655	32.3338	49.771	64.1156
30.5	15.8482	31.6217	49.9572	64.1481
30.6	16.1708	31.5279	50.084	64.5127
30.7	16.3879	31.3362	50.1713	64.7406
30.8	16.5219	31.1468	49.9197	65.1328
30.9	16.424	30.9415	49.5444	65.5793
31	16.5385	31.2317	49.1763	66.2252
31.1	16.0128	31.3145	48.3452	66.208
31.2	15.8125	31.5113	47.5437	66.1382
31.3	15.7732	31.8954	46.9787	66.3043
31.4	15.5397	32.153	46.6812	66.1958
31.5	15.1706	31.8305	45.7301	65.8001
31.6	15.1269	31.6785	45.1868	65.3517
31.7	15.2585	31.7859	45.3224	64.8643
31.8	14.9428	31.4546	45.2802	64.2133
31.9	15.1836	31.1754	45.2743	63.5315
32	15.2293	30.8611	45.3519	62.5879
32.1	15.0614	30.4094	45.7467	61.686
32.2	15.1333	30.0728	46.241	61.1579
32.3	15.573	30.0019	46.3362	60.2979
32.4	15.8088	29.8217	46.4272	59.5342
32.5	15.6866	29.3874	46.4242	59.0319
32.6	15.7987	29.4048	46.6951	58.8931
32.7	15.9058	29.8521	46.3742	58.6541
32.8	16.0358	30.0285	45.9236	58.4456
32.9	16.0557	30.1767	45.4328	58.6622
33	16.0727	30.4997	45.1427	59.0251
33.1	16.1288	31.0702	45.0417	59.3055
33.2	16.4449	31.6107	44.8893	59.7439
33.3	16.6599	31.9385	45	60.3049
33.4	16.7983	32.333	45.3277	61.1048
33.5	16.6152	32.4363	45.5117	61.3793
33.6	16.5354	32.7503	45.8467	61.6751
33.7	16.5685	33.0563	46.5511	61.7639
33.8	16.3815	33.073	47.1384	61.9371
33.9	16.244	32.963	47.6156	61.9057
34	16.1731	32.8906	48.1367	61.8287
34.1	15.82	32.894	48.9287	61.7886
34.2	15.8313	32.8231	49.6949	62.0247
34.3	15.9525	32.7746	49.9793	62.2112
34.4	15.8767	32.3731	50.1424	62.3631
34.5	15.6329	31.6708	50.1187	62.6694
34.6	15.7015	31.592	49.8894	63.2054
34.7	15.6828	31.4389	49.5623	63.7562
34.8	15.7304	31.2482	48.9966	64.3515
34.9	15.7368	31.0334	48.5691	65.232
35	15.9488	31.3516	48.4232	66.2302
35.1	15.7154	31.3166	47.7491	66.6926
35.2	15.8906	31.4331	47.1906	66.9342
35.3	16.1354	31.6258	46.9965	67.1464
35.4	16.315	31.8413	47.0681	67.073
35.5	16.2078	31.4588	46.5445	66.641
35.6	16.3343	31.4008	46.2756	66.1694
35.7	16.1242	31.4021	46.1949	65.3307
35.8	16.1197	31.6307	46.4448	64.9334
35.9	15.9844	31.5763	46.1967	63.9509
36	15.8893	31.5885	46.0575	62.7703
36.1	15.3931	31.3446	46.1591	61.8729
36.2	15.4618	31.3107	46.3709	61.3543
36.3	15.8309	31.3958	46.3565	60.6657
36.4	15.9475	31.2817	46.4066	60.1759
36.5	15.8272	30.7511	46.3151	59.7595
36.6	15.9447	30.6776	46.5543	59.7912
36.7	16.1535	31.0151	46.7316	59.7771
36.8	16.3841	31.1718	46.707	59.7959
36.9	16.3238	30.9689	46.5729	60.0139
37	16.2402	30.8671	46.5513	60.2884
37.1	16.0341	31.0417	46.4297	60.5036
37.2	16.2777	31.3148	46.346	60.9107
37.3	16.4653	31.6009	46.6533	61.5401
37.4	16.3825	31.6987	46.7409	62.2208
37.5	16.0354	31.657	46.6362	62.4955
37.6	15.7186	31.8678	46.5863	62.7008
37.7	15.6245	32.1895	46.8226	62.7463
37.8	15.4729	32.2149	47.087	62.9558
37.9	15.4421	32.2384	47.1519	62.9255
38	15.6519	32.3874	47.3883	62.9361
38.1	15.5791	32.5038	47.9103	62.8194
38.2	15.9636	32.666	48.5146	63.1208
38.3	16.2098	32.7304	48.8428	63.2433
38.4	16.496	32.505	49.0014	63.4937
38.5	16.3972	32.0173	48.9601	63.6641
38.6	16.5486	31.9362	49.0241	64.2164
38.7	16.4874	31.9173	49.1278	64.5033
38.8	16.4242	31.7475	49.0175	64.8622
38.9	16.3692	31.7314	49.0746	65.4317
39	16.2996	32.1558	49.1783	65.9006
39.1	15.9588	32.1784	48.6857	66.1886
39.2	15.9501	32.1893	48.2941	66.41
39.3	16.1896	32.4128	48.109	66.7029
39.4	16.343	32.7225	48.1972	66.8242
39.5	16.3437	32.399	47.7388	66.6072
39.6	16.5224	32.2602	47.4584	66.0762
39.7	16.4819	32.3244	47.521	65.4611
39.8	16.5357	32.3882	47.7413	65.3498
39.9	16.7936	32.3392	47.5619	64.6914
40	16.9269	32.3069	47.5153	64.0043
40.1	16.4747	31.8946	47.5608	63.2826
40.2	16.5648	31.7868	48.0165	63.0828
40.3	16.8162	32.1958	48.1844	62.6307
40.4	16.8321	32.3321	48.2263	62.1594
40.5	16.4402	31.9467	47.9617	61.8409
40.6	16.4058	32.0647	48.2958	61.9828
40.7	16.1768	32.4221	48.0072	61.9791
40.8	16.1718	32.5492	47.748	62.1413
40.9	16.109	32.2714	47.504	62.485
41	15.9517	32.0148	47.3688	62.8662
41.1	15.6175	31.8089	47.2974	63.0722
41.2	15.4196	31.656	47.0228	63.2318
41.3	15.4628	31.3456	47.3314	63.2827
41.4	15.459	31.0296	47.396	63.4145
41.5	15.2298	30.5161	47.1703	63.1699
41.6	15.1027	30.5113	47.1032	62.9289
41.7	14.9475	30.6355	47.2786	62.696
41.8	14.9876	30.7182	47.3478	62.6721
41.9	15.1146	30.7837	46.9808	62.5261
42	15.2115	30.8095	46.7744	62.3362
42.1	15.121	30.825	46.6702	62.2194
42.2	15.3701	30.9234	46.6808	62.5798
42.3	15.5716	31.0405	46.7802	62.7764
42.4	15.7081	31.0129	46.7325	62.9545
42.5	15.5784	30.6252	46.5484	63.1107
42.6	15.7584	30.7855	46.5696	63.5751
42.7	15.5363	30.7601	46.5126	63.4574
42.8	15.3875	30.6058	46.4229	63.3564
42.9	15.4028	30.6836	46.6227	63.2317
43	15.392	30.9637	47.0517	63.0324
43.1	15.2531	30.8305	46.9114	62.6637
43.2	15.4198	30.7381	46.7571	62.3815
43.3	15.6719	30.9731	46.8089	62.3789
43.4	16.0841	31.3927	47.3606	62.7495
43.5	16.0433	30.819	46.6222	62.2756
43.6	16.2714	30.618	46.0755	62.0058
43.7	16.2882	30.6978	45.9197	61.9645
43.8	16.3567	30.8372	46.0028	62.2869
43.9	16.5509	30.9858	45.5353	62.1476
44	16.6771	31.2052	45.2179	61.9363
44.1	16.2775	31.1089	45.1291	61.6803
44.2	16.0824	31.3956	45.4482	61.6279
44.3	16.1683	31.8672	45.6044	61.0958
44.4	16.1926	32.0904	45.654	60.4626
44.5	15.8709	31.5688	45.7177	59.8996
44.6	15.8959	31.723	46.0735	59.9366
44.7	15.8612	32.0783	46.3657	59.7842
44.8	16.1181	32.2388	46.5521	59.8102
44.9	16.3172	31.898	46.8871	59.9883
45	16.4559	31.6286	46.9689	60.3736
45.1	16.3844	31.5717	47.6528	60.7683
45.2	16.4431	31.6839	47.9376	61.1494
45.3	16.7262	31.8856	48.5935	61.7888
45.4	16.9444	32.0977	48.976	62.659
45.5	16.8658	32.0977	48.9806	63.2771
45.6	16.7939	32.466	49.0097	63.877
45.7	16.4181	32.7522	49.1074	64.3513
45.8	16.2369	32.9582	49.1402	64.981
45.9	16.0692	33.1535	48.8242	65.5449
46	16.0645	33.3303	48.7174	65.9811
46.1	15.7319	33.2401	48.6341	66.0965
46.2	15.789	33.2289	48.8332	66.4829
46.3	15.9388	33.063	49.1995	66.5997
46.4	15.9928	32.5834	49.3824	66.4504
46.5	15.851	32.0038	49.502	66.2575
46.6	15.9583	32.0071	49.7766	66.3381
46.7	15.8162	31.8093	49.911	65.9535
46.8	15.8119	31.5247	49.829	65.7211
46.9	15.9205	31.4747	49.8593	65.7142
47	16.1455	31.773	50.1031	65.8907
47.1	16.107	31.5197	49.5059	65.842
47.2	16.3009	31.3274	48.6832	65.7951
47.3	16.5273	31.5849	48.3553	66.0776
47.4	16.4668	31.563	47.9874	66.4203
47.5	16.4663	31.4666	47.207	66.2513
47.6	16.6062	31.5535	46.5377	66.0135
47.7	16.4687	31.6515	46.4007	65.7071
47.8	16.518	31.7649	46.5275	65.6884
47.9	16.7765	32.1358	46.3499	65.1086
48	17.0201	32.3653	46.3079	64.3256
48.1	16.7274	32.0982	46.3516	63.342
48.2	16.6911	32.1786	46.7336	62.7485
48.3	16.7708	32.5514	47.0162	61.7577
48.4	16.854	32.7962	47.3017	60.9856
48.5	16.8632	32.7267	47.6324	60.5372
48.6	16.7024	32.6263	48.1263	60.3897
48.7	16.4897	32.7895	48.4169	60.2815
48.8	16.5195	32.9266	48.664	60.243
48.9	16.4586	32.7892	48.4871	60.5106
49	16.336	32.7108	49.0571	60.8847
49.1	15.8531	32.4284	49.1446	61.1759
49.2	15.6853	32.5105	49.2489	61.6769
49.3	15.6307	32.6123	49.1828	62.3339
49.4	15.5638	32.5479	49.1918	63.0831
49.5	15.5087	32.1816	48.9492	63.8538
49.6	15.6191	31.9024	48.8206	64.5377
49.7	15.427	31.5852	48.7137	65.1324
49.8	15.5463	31.3306	48.8036	65.9108
49.9	15.8137	31.1955	48.5436	66.4537
50	15.8442	30.9526	48.2884	66.6659
50.1	15.6617	30.6467	47.8794	66.6095
50.2	15.789	30.8486	47.6419	66.6648
50.3	15.8298	31.0807	47.4922	66.2697
50.4	15.8428	31.2813	47.3505	66.012
50.5	15.8632	31.3952	47.2254	65.7131
50.6	16.1706	32.0031	47.5044	65.7347
50.7	15.8556	32.1754	47.2147	65.2711
50.8	15.8011	32.1899	46.8721	64.6955
50.9	15.9601	32.2847	46.9076	64.2198
51	16.0892	32.3433	47.2379	63.7353
51.1	16.1601	31.9017	47.1274	63.1692
51.2	16.4103	31.4002	46.954	62.6756
51.3	16.3402	31.1219	47.1261	62.2282
51.4	16.327	31.0214	47.5533	62.4475
51.5	16.2281	30.8292	47.244	62.1431
51.6	16.1817	30.7191	46.8341	61.7627
51.7	15.715	30.7165	46.7077	61.6615
51.8	15.6702	30.8878	46.6492	61.8385
51.9	15.9105	31.3586	46.3094	61.807
52	16.0216	31.6527	45.9467	61.7341
52.1	15.7291	31.4081	45.4995	61.6698
52.2	15.6389	31.429	45.5563	61.8777
52.3	15.8369	31.8559	45.7682	61.7274
52.4	16.1427	32.0879	45.8527	61.5846
52.5	16.2376	31.9146	46.0102	61.5042
52.6	16.278	31.6494	46.5001	61.4962
52.7	16.1771	31.6487	46.7987	61.3492
52.8	16.4102	31.7793	47.1505	61.2514
52.9	16.6398	31.9966	47.6754	61.4428
53	16.7512	32.1066	48.3434	61.781
53.1	16.5561	32.0968	48.5361	61.9908
53.2	16.4014	32.2984	48.6269	62.2493
53.3	16.3207	32.5699	48.7381	62.639
53.4	16.2258	32.6743	48.9188	63.4038
53.5	16.1107	32.5711	48.6642	64.0208
53.6	15.9619	32.5391	48.4983	64.5425
53.7	15.493	32.3741	48.4985	64.8671
53.8	15.4184	32.3064	48.7737	65.4202
53.9	15.4676	32.2419	48.7731	65.7283
54	15.6397	32.1456	48.9219	66.0378
54.1	15.5444	31.6857	48.9316	66.0765
54.2	15.8575	31.681	49.144	66.3421
54.3	15.9518	31.6671	49.298	66.289
54.4	16.1214	31.3778	49.235	66.198
54.5	16.1833	31.1795	48.8921	66.0498
54.6	16.263	31.2692	48.9332	66.0081
54.7	15.9443	31.0438	48.2361	65.7536
54.8	15.8979	30.8964	47.5652	65.6059
54.9	16.0435	31.2087	47.1952	65.5385
55	16.3	31.7149	47.3503	65.6209
55.1	16.0954	31.3764	46.5306	65.0225
55.2	16.179	31.2484	45.8854	64.4734
55.3	16.0849	31.3036	45.7801	63.9877
55.4	16.0529	31.443	45.9546	63.8462
55.5	16.2218	31.4784	45.6898	63.2542
55.6	16.3744	31.5668	45.4478	62.4777
55.7	16.0306	31.2693	45.5237	61.6848
55.8	16.0539	31.2034	45.9028	61.2938
55.9	16.1992	31.519	46.1987	60.6484
56	16.1437	31.5699	46.2665	59.8518
56.1	15.7924	31.09	46.276	59.3391
56.2	15.8621	31.2966	47.0207	59.5706
56.3	15.9141	31.8297	47.2045	59.6915
56.4	16.1636	32.0982	47.291	59.8895
56.5	16.3826	31.9252	47.4324	60.315
56.6	16.3936	31.6705	47.4735	60.8216
56.7	16.2468	31.6472	47.7455	61.37
56.8	16.0832	31.6741	47.594	61.7525
56.9	16.1389	31.81	48.0028	62.3727
57	16.3322	32.119	48.2839	63.2562
57.1	16.1256	32.0823	48.2095	63.7364
57.2	16.0514	32.3189	48.1425	64.0773
57.3	15.958	32.4591	48.2806	64.3896
57.4	15.956	32.4938	48.4209	64.779
57.5	15.9803	32.409	48.3222	65.0155
57.6	16.087	32.3725	48.3908	65.1149
57.7	15.7206	32.1481	48.439	64.959
57.8	15.6575	32.0808	48.6724	65.0391
57.9	15.7364	32.1041	48.9535	65.0275
58	15.7683	31.9059	49.1681	64.9897
58.1	15.715	31.505	49.1411	64.9375
58.2	15.9753	31.6743	49.3012	65.1901
58.3	15.9525	31.6956	49.1902	65.089
58.4	15.9499	31.5839	48.7976	65.0751
58.5	16.0046	31.5291	48.4962	65.0672
58.6	16.3874	32.054	48.721	65.4604
58.7	16.0657	31.6825	48.109	65.2123
58.8	16.1188	31.6054	47.5695	65.2125
58.9	16.2638	31.8095	47.4871	65.3797
59	16.3888	32.0029	47.6236	65.5802
59.1	16.1713	31.5959	46.9274	64.9282
59.2	16.2105	31.3909	46.2753	64.2506
59.3	15.9361	31.3563	46.2839	63.679
59.4	15.7519	31.2305	46.4563	63.402
59.5	15.8416	31.5066	46.3086	62.8615
59.6	15.9053	31.5076	46.0655	62.0863
59.7	15.5709	31.1288	46.026	61.4114
59.8	15.4477	30.8705	46.3645	61.1713
59.9	15.7572	31.3201	46.6362	60.8016
60	15.9511	31.3998	46.6814	60.3345
60.1	16.2585	31.1765	46.8968	60.413
60.2	16.4326	31.2438	46.937	60.7249
60.3	16.6063	31.5422	47.367	61.0944
60.4	16.9566	31.8331	47.4159	61.4811
60.5	17.1205	31.9586	47.1941	61.9793
60.6	16.9854	32.0035	47.3202	62.4723
60.7	16.6855	32.1252	47.5614	62.8039
60.8	16.4357	32.3914	47.6477	63.0735
60.9	16.2752	32.756	47.6652	63.336
61	16.0935	32.8309	47.8724	63.6848
61.1	15.709	32.7383	47.8634	63.7643
61.2	15.5173	32.5677	47.9191	63.718
61.3	15.2464	32.2566	48.0414	63.5436
61.4	15.1039	31.9541	48.3081	63.6557
61.5	15.2449	31.6048	48.3522	63.7132
61.6	15.4092	31.3261	48.3989	63.691
61.7	15.1571	30.8087	48.3497	63.5229
61.8	15.2907	30.5134	48.3882	63.6697
61.9	15.373	30.3654	48.3692	63.6541
62	15.363	30.2107	48.1843	63.6917
62.1	15.2722	29.9969	47.7847	63.7011
62.2	15.4713	30.242	47.5811	64.1767
62.3	15.2922	30.4147	47.0703	64.296
62.4	15.2291	30.478	46.3639	64.3588
62.5	15.3614	30.6825	45.7796	64.2871
62.6	15.439	30.9499	45.5839	64.1783
62.7	15.5361	30.8606	45.1057	63.85
62.8	15.6488	30.5695	44.581	63.4369
62.9	15.8911	30.7598	44.7666	63.0565
63	15.8066	30.6554	44.9732	62.5844
63.1	15.9448	30.6343	44.9545	61.9347
63.2	16.0524	30.6284	44.9061	60.8702
63.3	15.8346	30.5924	45.2378	60.1328
63.4	15.5729	30.5884	45.7965	59.7967
63.5	15.9638	30.9378	45.922	59.2302
63.6	16.125	31.0467	45.8897	58.6537
63.7	15.8086	30.7085	45.8996	58.4062
63.8	15.6898	30.6803	46.1517	58.5116
63.9	15.8971	31.0688	46.3678	58.6474
64	16.1165	31.3947	46.3873	58.9055
64.1	16.3657	31.5757	46.5637	59.491
64.2	16.3461	31.501	46.8643	60.2045
64.3	16.3924	31.8684	46.9579	60.9077
64.4	16.615	32.1974	47.0467	61.6319
64.5	16.9026	32.3546	47.0401	62.4357
64.6	17.1576	32.5392	47.9718	63.3277
64.7	16.8958	32.4339	47.991	63.6242
64.8	16.8377	32.6559	48.2337	63.8684
64.9	16.7757	32.9325	48.5552	64.0384
65	16.8006	33.121	48.9439	64.2792
65.1	16.6446	33.0731	49.1136	64.4623
65.2	16.6369	33.1801	49.2438	64.5465
65.3	16.3061	33.1653	49.3398	64.4693
65.4	16.1511	33.1433	49.4885	64.5419
65.5	16.2228	33.1022	49.3711	64.7431
65.6	16.2846	33.031	49.3104	64.9025
65.7	16.0809	32.5614	49.1211	65.1189
65.8	16.2101	32.5703	49.2742	65.6503
65.9	16.1123	32.4336	49.349	65.7717
66	15.8912	32.1804	49.4284	65.9302
66.1	15.8067	31.8216	49.3966	66.1149
66.2	16.1132	32.2061	49.8068	66.7757
66.3	15.7507	32.0203	49.4477	66.7162
66.4	15.8342	31.8896	48.9264	66.7554
66.5	16.1676	31.9615	48.6493	66.7517
66.6	16.4412	32.0771	48.6409	66.6787
66.7	16.6318	31.8682	48.1764	66.3744
66.8	16.7416	31.4722	47.4074	65.8298
66.9	16.701	31.5024	47.2458	65.378
67	16.558	31.5524	47.3264	65.2939
67.1	16.4324	31.6637	47.1014	64.8701
67.2	16.4334	31.7321	46.6845	63.9889
67.3	16.0127	31.6921	46.5412	63.1364
67.4	16.0744	31.7363	46.8079	62.7297
67.5	16.1379	32.3016	46.9655	62.0935
67.6	16.2051	32.4355	46.9341	61.3132
67.7	15.9232	32.0534	46.9022	60.7752
67.8	15.8473	31.6829	47.3503	60.7352
67.9	15.9233	32.0769	47.6274	60.7461
68	16.1017	32.1005	47.658	60.7861
68.1	16.3467	32.0542	47.7638	61.1375
68.2	16.3982	31.7827	48.1649	61.5178
68.3	16.4601	31.7938	48.1762	62.0128
68.4	16.4957	31.8992	48.2442	62.4563
68.5	16.4559	32.0266	48.5211	62.9952
68.6	16.3863	32.0581	48.5155	63.5861
68.7	15.9475	31.9145	48.4202	63.9453
68.8	15.7814	32.0695	48.3525	64.3768
68.9	15.6889	32.3406	48.41	64.7654
69	15.5843	32.459	48.376	65.1955
69.1	15.6621	32.3914	48.145	65.547
69.2	15.6834	32.3235	47.9663	65.598
69.3	15.5505	32.0839	47.9845	65.5152
69.4	15.6736	31.9587	48.2439	65.498
69.5	15.9233	31.8824	48.4106	65.4436

## Sheet: fig2f
t	S12	S23	S34	S45
0.1	1.04759	0.972362	1.01316	1.03762
0.2	1.03139	0.996494	1.01766	1.03526
0.3	0.998002	0.999831	0.987712	1.05715
0.4	0.978271	1.03072	0.958497	1.05867
0.5	0.929033	1.0838	0.956224	1.05378
0.6	0.933678	1.08686	0.955166	1.06098
0.7	0.951866	1.0753	0.920712	1.07019
0.8	0.960806	1.06556	0.915773	1.05818
0.9	0.961928	1.01602	0.969514	1.03603
1	0.983287	1.00164	0.981018	1.01836
1.1	1.01813	0.955642	0.987343	0.987996
1.2	1.04005	0.900189	1.02307	0.960056
1.3	1.04345	0.839964	1.08431	0.935216
1.4	1.05165	0.838055	1.08831	0.919175
1.5	1.04181	0.85555	1.06248	0.907213
1.6	1.05822	0.850641	1.04704	0.916834
1.7	1.04937	0.863949	1.03762	0.924331
1.8	1.03787	0.89701	0.994604	0.966919
1.9	1.01342	0.947129	0.945267	0.981851
2	0.998275	0.986974	0.896927	1.006
2.1	1.00906	1.00793	0.851168	1.02532
2.2	0.995278	1.03306	0.827871	1.0482
2.3	0.981253	1.04237	0.802892	1.05705
2.4	0.966486	1.07555	0.7946	1.03891
2.5	0.956087	1.09099	0.819472	1.00198
2.6	0.966562	1.04522	0.875304	0.977768
2.7	0.97199	1.00707	0.921468	0.937243
2.8	0.982173	0.959277	0.993221	0.887034
2.9	0.975706	0.945428	1.05428	0.83433
3	0.994877	0.918116	1.09344	0.806114
3.1	1.00636	0.912881	1.11903	0.768701
3.2	1.0066	0.907572	1.12099	0.781224
3.3	1.00841	0.900855	1.12317	0.811216
3.4	1.02111	0.927457	1.08025	0.862908
3.5	1.00642	0.947862	1.06584	0.890856
3.6	1.00518	0.965453	1.01566	0.942095
3.7	0.999884	0.981199	0.980686	0.996968
3.8	1.00865	1.01237	0.944567	1.03565
3.9	0.999422	1.00301	0.914251	1.11914
4	1.02278	0.989266	0.885154	1.16947
4.1	1.03198	0.988756	0.889811	1.19943
4.2	1.04689	0.969558	0.910717	1.19595
4.3	1.03952	0.932907	0.91644	1.18341
4.4	1.04037	0.932381	0.918801	1.145
4.5	1.00283	0.976153	0.94296	1.07894
4.6	1.01181	0.982376	0.959601	1.02994
4.7	1.02229	0.99403	0.927426	0.987156
4.8	1.01484	1.01045	0.920943	0.932854
4.9	0.998736	1.00332	0.962191	0.879067
5	1.02066	1.02598	0.951808	0.839855
5.1	1.04631	1.01918	0.927851	0.82074
5.2	1.05087	0.992778	0.94147	0.814878
5.3	1.05342	0.948914	1.00971	0.806753
5.4	1.05875	0.958176	1.0082	0.829607
5.5	1.05926	0.967015	1.00575	0.848796
5.6	1.09223	0.943748	1.01143	0.886257
5.7	1.09037	0.937955	1.01408	0.936875
5.8	1.08332	0.952467	1.02455	0.973183
5.9	1.07012	0.969	1.02665	0.984829
6	1.05736	0.995146	1.01289	1.00876
6.1	1.06727	1.01735	0.983417	1.0253
6.2	1.04343	1.04032	0.971991	1.04812
6.3	1.01961	1.06116	0.935287	1.0638
6.4	0.99747	1.09228	0.914054	1.05966
6.5	0.958366	1.13065	0.912417	1.0431
6.6	0.950646	1.12075	0.936343	1.04215
6.7	0.949908	1.10835	0.945609	1.03
6.8	0.942382	1.08704	0.985601	1.00101
6.9	0.927584	1.07958	1.0232	0.964131
7	0.951163	1.04375	1.04707	0.961955
7.1	0.958877	1.01717	1.08631	0.923502
7.2	0.959289	0.978797	1.10983	0.927885
7.3	0.949769	0.950519	1.14277	0.93504
7.4	0.952231	0.95003	1.13287	0.963733
7.5	0.933881	0.944103	1.15052	0.961764
7.6	0.943648	0.923778	1.13077	0.991055
7.7	0.962886	0.906791	1.10032	1.04449
7.8	0.974094	0.900583	1.07815	1.076
7.9	0.976112	0.86819	1.03445	1.15928
8	1.00648	0.841254	0.988409	1.20437
8.1	1.04282	0.856066	0.948907	1.2204
8.2	1.05014	0.854217	0.923873	1.24824
8.3	1.03499	0.850203	0.861101	1.26133
8.4	1.03715	0.869917	0.824524	1.23564
8.5	1.01542	0.915958	0.814762	1.18007
8.6	0.99994	0.963981	0.80094	1.14199
8.7	1.00943	0.991906	0.763431	1.07281
8.8	1.00056	1.02197	0.748544	0.998287
8.9	0.971677	1.0358	0.791902	0.913456
9	0.969759	1.05984	0.814647	0.843764
9.1	0.991912	1.06292	0.818934	0.762681
9.2	0.990272	1.03485	0.863166	0.711448
9.3	0.98395	0.983938	0.937745	0.681372
9.4	0.978213	0.971795	0.994295	0.650913
9.5	0.97264	0.956487	1.0357	0.628803
9.6	1.00532	0.910257	1.07073	0.621621
9.7	1.01406	0.867089	1.07408	0.671769
9.8	1.00494	0.859121	1.11837	0.674249
9.9	0.987397	0.856355	1.11459	0.716342
10	0.968804	0.872762	1.09703	0.756673
10.1	0.97841	0.896671	1.03534	0.837403
10.2	0.96472	0.923864	0.996415	0.916608
10.3	0.947065	0.960345	0.917891	1.01972
10.4	0.942949	0.990156	0.873167	1.09232
10.5	0.933681	1.03419	0.834115	1.13605
10.6	0.951326	1.03913	0.819465	1.17636
10.7	0.972841	1.04589	0.790868	1.18778
10.8	0.989181	1.04251	0.804799	1.16552
10.9	0.981521	1.05947	0.826537	1.11379
11	0.999315	1.04096	0.869662	1.06335
11.1	1.00547	1.02346	0.945191	0.953302
11.2	1.00395	0.99099	1.01333	0.881551
11.3	0.993061	0.965826	1.087	0.814378
11.4	0.994784	0.971131	1.10216	0.777421
11.5	0.979334	0.972958	1.11106	0.784752
11.6	0.988087	0.956234	1.12166	0.774707
11.7	1.00953	0.94334	1.11722	0.787069
11.8	1.02335	0.947128	1.10952	0.78717
11.9	1.02199	0.921929	1.08251	0.853322
12	1.04184	0.906006	1.03988	0.918949
12.1	1.06371	0.9331	0.999024	0.984761
12.2	1.06671	0.93679	0.964006	1.0647
12.3	1.05417	0.935758	0.894462	1.16618
12.4	1.05034	0.957124	0.843149	1.22831
12.5	1.02783	0.985996	0.835216	1.23942
12.6	1.01052	1.02187	0.827859	1.2499
12.7	1.02402	1.03025	0.801425	1.22806
12.8	1.02207	1.04041	0.802786	1.17618
12.9	0.999681	1.03567	0.858644	1.09493
13	1.00629	1.02526	0.912135	1.01606
13.1	1.0345	1.0149	0.927939	0.915056
13.2	1.04624	0.986613	0.972594	0.829131
13.3	1.05493	0.953274	1.0269	0.767231
13.4	1.05904	0.944484	1.07122	0.723164
13.5	1.05821	0.959525	1.07321	0.702273
13.6	1.09446	0.946699	1.06788	0.705283
13.7	1.1124	0.925646	1.01762	0.783526
13.8	1.11966	0.932567	1.03414	0.80092
13.9	1.09455	0.956564	1.01684	0.84694
14	1.06857	1.00199	0.971842	0.915552
14.1	1.05554	1.04422	0.933639	0.981888
14.2	1.0186	1.08355	0.915285	1.05233
14.3	0.98337	1.10801	0.89341	1.11804
14.4	0.95174	1.12357	0.89735	1.15426
14.5	0.915023	1.16199	0.906786	1.14555
14.6	0.912368	1.15642	0.933129	1.14319
14.7	0.928054	1.14046	0.945541	1.11773
14.8	0.934628	1.09972	1.00367	1.0642
14.9	0.933359	1.05195	1.08026	1.00871
15	0.965383	1.01677	1.10951	0.977837
15.1	0.982445	0.975954	1.16195	0.915124
15.2	0.989984	0.942542	1.18605	0.901966
15.3	0.980422	0.919886	1.21344	0.906439
15.4	0.984937	0.922496	1.19275	0.939011
15.5	0.965465	0.927704	1.15569	1.00642
15.6	0.976638	0.91898	1.11075	1.055
15.7	1.0096	0.911182	1.06025	1.11367
15.8	1.01794	0.913845	1.02932	1.13697
15.9	1.01451	0.888887	0.980004	1.20503
16	1.03494	0.873108	0.93298	1.23727
16.1	1.05574	0.880577	0.896921	1.24788
16.2	1.03252	0.908523	0.867837	1.26025
16.3	1.03219	0.921382	0.815907	1.2661
16.4	1.01614	0.956066	0.770847	1.24183
16.5	0.974997	0.998945	0.78224	1.17011
16.6	0.959715	1.03798	0.781059	1.12075
16.7	0.977103	1.04838	0.774681	1.02809
16.8	0.98111	1.04314	0.800804	0.929515
16.9	0.96379	1.00077	0.88623	0.845899
17	0.984811	0.997663	0.924187	0.772725
17.1	1.00387	0.988762	0.94704	0.70456
17.2	1.04036	0.953653	0.987068	0.659634
17.3	1.06022	0.904614	1.02291	0.660999
17.4	1.07499	0.884764	1.09119	0.615024
17.5	1.09355	0.874784	1.09757	0.612197
17.6	1.13602	0.855947	1.09446	0.62049
17.7	1.15197	0.873398	1.05826	0.67414
17.8	1.13908	0.904247	1.08112	0.676502
17.9	1.11061	0.955385	1.02322	0.750842
18	1.08055	1.01923	0.961497	0.822804
18.1	1.07117	1.07154	0.910862	0.894088
18.2	1.0459	1.12613	0.879651	0.973438
18.3	1.02439	1.16095	0.849557	1.05446
18.4	1.01429	1.17125	0.850219	1.10832
18.5	0.987397	1.19352	0.882939	1.11406
18.6	1.00636	1.16525	0.920255	1.13431
18.7	1.0171	1.14643	0.958545	1.11511
18.8	1.02978	1.10061	1.02551	1.08154
18.9	1.0215	1.04953	1.10712	1.04872
19	1.04159	1.01251	1.14737	1.02441
19.1	1.03138	1.00199	1.19347	0.972221
19.2	1.02564	0.980011	1.22012	0.948261
19.3	1.02605	0.967326	1.2508	0.928751
19.4	1.01388	0.991657	1.23357	0.934173
19.5	0.990513	0.999995	1.19097	1.00334
19.6	1.00112	0.991598	1.13627	1.07015
19.7	1.02792	0.984333	1.08326	1.14017
19.8	1.02968	0.989748	1.0499	1.16928
19.9	1.02753	0.949629	1.00817	1.23832
20	1.03763	0.923748	0.965088	1.28981
20.1	1.0159	0.942903	0.937587	1.29745
20.2	1.01176	0.943772	0.922719	1.31299
20.3	1.01053	0.947494	0.872076	1.31656
20.4	0.997263	0.975928	0.834677	1.2825
20.5	0.948128	1.01252	0.84335	1.21109
20.6	0.950712	1.02787	0.847669	1.14802
20.7	0.967463	1.02794	0.838041	1.04299
20.8	0.962825	1.00808	0.862332	0.947824
20.9	0.956816	0.956623	0.914798	0.870877
21	0.974459	0.926761	0.981976	0.775268
21.1	0.988674	0.914745	0.995896	0.711074
21.2	1.01611	0.884949	1.01409	0.679614
21.3	1.02473	0.859503	1.01314	0.694774
21.4	1.02848	0.857612	1.05749	0.666651
21.5	1.02062	0.882295	1.04319	0.68575
21.6	1.03404	0.903203	1.01118	0.718325
21.7	1.04882	0.926808	1.01417	0.730136
21.8	1.03336	0.959903	0.968799	0.809382
21.9	1.00755	0.999204	0.925762	0.8874
22	0.984596	1.04059	0.886342	0.951472
22.1	0.983311	1.06457	0.880503	0.984866
22.2	0.977013	1.06949	0.895016	1.03315
22.3	0.978483	1.05552	0.903828	1.06244
22.4	0.973207	1.03673	0.939381	1.06149
22.5	0.955281	1.03916	0.986512	1.03344
22.6	0.976551	1.00561	1.03558	1.01482
22.7	0.99425	0.987551	1.03933	0.997531
22.8	1.00868	0.956714	1.04576	0.993938
22.9	0.998333	0.928355	1.08091	0.984626
23	1.00918	0.922078	1.07824	0.99356
23.1	0.989015	0.94656	1.07947	0.965735
23.2	0.985356	0.943396	1.06605	0.979191
23.3	0.981024	0.955906	1.04124	1.00428
23.4	0.972797	0.987863	1.02497	0.994849
23.5	0.953112	0.993771	0.991244	1.03643
23.6	0.96834	0.978912	0.964359	1.06013
23.7	1.00023	0.960072	0.944523	1.08916
23.8	1.02081	0.950785	0.942195	1.10027
23.9	1.02211	0.908022	0.936132	1.11461
24	1.03429	0.88721	0.924111	1.09557
24.1	1.01431	0.905091	0.926143	1.06474
24.2	1.00254	0.92325	0.925757	1.06216
24.3	1.00245	0.922752	0.891881	1.05513
24.4	0.989119	0.944706	0.871465	1.0294
24.5	0.950272	0.975499	0.888472	0.983269
24.6	0.957608	0.992768	0.902381	0.944485
24.7	0.980543	1.00799	0.880202	0.89742
24.8	0.982593	1.00527	0.88423	0.858073
24.9	0.978658	0.96916	0.90633	0.857976
25	1.01052	0.953225	0.942252	0.83182
25.1	1.04029	0.943298	0.939015	0.82216
25.2	1.08527	0.909808	0.943798	0.83898
25.3	1.11349	0.865466	0.97469	0.868448
25.4	1.12939	0.850228	1.00554	0.890223
25.5	1.13031	0.86113	1.01343	0.903798
25.6	1.11094	0.900681	0.993892	0.936497
25.7	1.09653	0.940966	1.01666	0.920891
25.8	1.06527	0.993724	1.00099	0.956293
25.9	1.01847	1.05625	0.966988	0.982358
26	0.984768	1.12514	0.924918	0.996996
26.1	0.979169	1.17281	0.907877	0.99102
26.2	0.97005	1.19109	0.913294	1.00764
26.3	0.973715	1.18913	0.905506	1.03004
26.4	0.985998	1.15917	0.93248	1.02694
26.5	0.978312	1.14604	0.984765	0.999752
26.6	1.005	1.0963	1.04644	0.990691
26.7	1.04214	1.03226	1.11289	0.965456
26.8	1.07319	0.96002	1.16329	0.958763
26.9	1.07611	0.902138	1.21758	0.964737
27	1.10027	0.881678	1.21983	0.991946
27.1	1.09101	0.886522	1.22417	0.991739
27.2	1.07791	0.903149	1.19961	1.02
27.3	1.06616	0.938334	1.14976	1.06218
27.4	1.061	0.998635	1.09152	1.07966
27.5	1.03504	1.02892	1.01868	1.14364
27.6	1.04438	1.04082	0.937587	1.20227
27.7	1.06621	1.06267	0.883117	1.25044
27.8	1.06316	1.07998	0.868736	1.26887
27.9	1.04127	1.05089	0.859717	1.27749
28	1.03738	1.0386	0.853643	1.25576
28.1	1.0138	1.04549	0.886187	1.19666
28.2	1.00491	1.04582	0.920009	1.15819
28.3	1.02531	1.02215	0.922072	1.10667
28.4	1.03465	0.99776	0.948293	1.03157
28.5	1.0207	0.967978	1.01553	0.952501
28.6	1.02708	0.945325	1.07418	0.883422
28.7	1.05473	0.942288	1.06137	0.820547
28.8	1.06402	0.925842	1.06484	0.782479
28.9	1.07195	0.900777	1.08499	0.775444
29	1.07358	0.907417	1.06619	0.801278
29.1	1.06766	0.941995	1.02315	0.834201
29.2	1.09792	0.944159	0.97372	0.881709
29.3	1.10879	0.944744	0.897485	0.990969
29.4	1.10362	0.972901	0.903381	1.02214
29.5	1.0735	1.00911	0.895255	1.0533
29.6	1.04596	1.06057	0.870258	1.08721
29.7	1.03273	1.10985	0.855287	1.08559
29.8	1.00567	1.14313	0.865925	1.09111
29.9	0.984304	1.1583	0.87726	1.07769
30	0.972632	1.15235	0.911313	1.04525
30.1	0.956382	1.16127	0.962665	0.981472
30.2	0.963854	1.13532	1.02796	0.940263
30.3	0.989856	1.09704	1.07015	0.907638
30.4	1.00827	1.04195	1.13224	0.871854
30.5	0.998386	0.991845	1.20792	0.858908
30.6	1.02557	0.956767	1.22652	0.878941
30.7	1.04387	0.922328	1.25002	0.890796
30.8	1.05516	0.89508	1.24478	0.945063
30.9	1.04691	0.886031	1.23046	1.01433
31	1.05655	0.900836	1.17499	1.09978
31.1	1.01226	0.952097	1.09798	1.16837
31.2	0.995375	0.985553	1.01387	1.23005
31.3	0.992067	1.02123	0.933887	1.29166
31.4	0.972394	1.06259	0.887111	1.3076
31.5	0.941291	1.06652	0.834148	1.35441
31.6	0.937609	1.05739	0.801179	1.3624
31.7	0.948698	1.05536	0.803553	1.3099
31.8	0.922094	1.05405	0.827913	1.25858
31.9	0.942382	1.01024	0.850944	1.20162
32	0.946235	0.979906	0.883966	1.11555
32.1	0.932084	0.956003	0.955297	1.00626
32.2	0.938146	0.921585	1.0253	0.920094
32.3	0.975193	0.878576	1.0393	0.839591
32.4	0.995064	0.843529	1.06215	0.767556
32.5	0.984772	0.817235	1.09849	0.725477
32.6	0.994218	0.80925	1.11985	0.69094
32.7	1.00324	0.837922	1.05512	0.697842
32.8	1.0142	0.84182	1.0023	0.718249
32.9	1.01587	0.852637	0.948453	0.777864
33	1.01731	0.878412	0.896785	0.83291
33.1	1.02203	0.92174	0.840214	0.865044
33.2	1.04867	0.94065	0.78182	0.914844
33.3	1.06678	0.950152	0.763531	0.952793
33.4	1.07845	0.971723	0.757907	0.992594
33.5	1.06302	0.995859	0.764706	1.00021
33.6	1.05629	1.02903	0.766474	0.996918
33.7	1.05908	1.05203	0.800036	0.94504
33.8	1.04333	1.06917	0.848129	0.910125
33.9	1.03174	1.0715	0.897601	0.867265
34	1.02576	1.07138	0.947605	0.816862
34.1	0.996006	1.10141	1.01406	0.74673
34.2	0.996958	1.09449	1.08459	0.702048
34.3	1.00718	1.08018	1.11265	0.693791
34.4	1.00079	1.05275	1.16021	0.692856
34.5	0.98024	1.01413	1.21739	0.72067
34.6	0.986023	1.0017	1.20472	0.785164
34.7	0.98445	0.990382	1.19005	0.859165
34.8	0.988458	0.970307	1.15846	0.957008
34.9	0.988995	0.951673	1.14053	1.06725
35	1.00686	0.960616	1.10143	1.16367
35.1	0.987199	0.977329	1.04758	1.25946
35.2	1.00196	0.972381	0.990706	1.32689
35.3	1.02259	0.968002	0.958104	1.36114
35.4	1.03772	0.971026	0.945981	1.34892
35.5	1.02869	0.947828	0.934087	1.35664
35.6	1.03934	0.932291	0.916316	1.33956
35.7	1.02164	0.950094	0.909411	1.27567
35.8	1.02127	0.969732	0.911207	1.22112
35.9	1.00986	0.976547	0.894887	1.15923
36	1.00185	0.985591	0.882124	1.07146
36.1	0.960038	1.00684	0.911243	0.98726
36.2	0.965822	0.998204	0.931944	0.925698
36.3	0.996931	0.974267	0.923567	0.868873
36.4	1.00675	0.95484	0.937392	0.823373
36.5	0.996618	0.920275	0.97439	0.795989
36.6	1.00652	0.904183	1.00074	0.778496
36.7	1.02411	0.915028	0.987245	0.762368
36.8	1.04354	0.908799	0.971971	0.766025
36.9	1.03846	0.896781	0.977771	0.795698
37	1.03142	0.895251	0.984521	0.82066
37.1	1.01405	0.927322	0.959567	0.849048
37.2	1.03458	0.929807	0.929502	0.890414
37.3	1.05038	0.938107	0.931287	0.917561
37.4	1.04341	0.953322	0.930422	0.967549
37.5	1.01416	0.979046	0.925118	0.99952
37.6	0.987465	1.02349	0.903155	1.02103
37.7	0.97954	1.05852	0.89595	1.00495
37.8	0.966757	1.07344	0.916092	1.00033
37.9	0.96417	1.07801	0.919579	0.992304
38	0.981842	1.07289	0.926953	0.973261
38.1	0.975713	1.08882	0.961122	0.919443
38.2	1.00811	1.07009	0.998382	0.893903
38.3	1.02886	1.05479	1.0206	0.876575
38.4	1.05297	1.01169	1.05295	0.884311
38.5	1.04465	0.978923	1.09057	0.90215
38.6	1.05741	0.959336	1.10279	0.943306
38.7	1.05225	0.962896	1.11313	0.958745
38.8	1.04693	0.953914	1.11814	0.998296
38.9	1.04229	0.957196	1.12431	1.04148
39	1.03642	0.998813	1.09729	1.07226
39.1	1.00771	1.02943	1.05387	1.13805
39.2	1.00698	1.03108	1.01996	1.18971
39.3	1.02716	1.02973	0.985529	1.23001
39.4	1.04008	1.0429	0.966866	1.23279
39.5	1.04014	1.01559	0.955499	1.25313
39.6	1.0552	0.988837	0.943574	1.23201
39.7	1.05178	0.997664	0.943433	1.1749
39.8	1.05632	0.998498	0.956625	1.14695
39.9	1.07805	0.972648	0.945633	1.10658
40	1.08928	0.958703	0.944425	1.0526
40.1	1.05117	0.962059	0.983009	0.987932
40.2	1.05877	0.945387	1.03048	0.932683
40.3	1.07996	0.958661	1.01017	0.880437
40.4	1.0813	0.968803	1.00222	0.837176
40.5	1.04827	0.969357	1.01239	0.83264
40.6	1.04538	0.98219	1.03061	0.816432
40.7	1.02608	1.03159	0.976167	0.840447
40.8	1.02565	1.04272	0.943627	0.875957
40.9	1.02036	1.02461	0.946473	0.925495
41	1.0071	1.01625	0.9567	0.969017
41.1	0.978948	1.02705	0.968038	0.992395
41.2	0.962273	1.03084	0.957773	1.029
41.3	0.965913	1.00105	1.00993	1.00728
41.4	0.965594	0.974752	1.042	1.01294
41.5	0.946274	0.950802	1.06626	1.01135
41.6	0.935569	0.961102	1.06101	0.996685
41.7	0.922487	0.984642	1.06533	0.962277
41.8	0.925867	0.988234	1.06418	0.954428
41.9	0.936572	0.983049	1.02774	0.97306
42	0.944736	0.977058	1.00818	0.974445
42.1	0.937113	0.98599	0.998084	0.973389
42.2	0.958098	0.973299	0.990687	1.00286
42.3	0.975081	0.966187	0.989196	1.01106
42.4	0.986577	0.95236	0.987511	1.03009
42.5	0.975655	0.930625	1.00466	1.05877
42.6	0.990819	0.928964	0.992941	1.09612
42.7	0.972105	0.945536	0.990277	1.09101
42.8	0.959562	0.945076	0.995725	1.09005
42.9	0.960852	0.950342	1.006	1.06271
43	0.959948	0.974843	1.01854	1.00976
43.1	0.948237	0.975328	1.01795	0.990511
43.2	0.96229	0.953492	1.01274	0.979717
43.3	0.983528	0.952063	0.997293	0.97514
43.4	1.01827	0.952683	1.00842	0.959877
43.5	1.01483	0.907786	0.994551	0.982165
43.6	1.03405	0.871635	0.965425	1.0055
43.7	1.03546	0.876942	0.945568	1.01516
43.8	1.04124	0.882918	0.94082	1.03532
43.9	1.0576	0.879076	0.888909	1.06299
44	1.06823	0.88693	0.843682	1.07193
44.1	1.03456	0.912479	0.844316	1.05783
44.2	1.01812	0.953068	0.847039	1.02653
44.3	1.02536	0.985558	0.82047	0.96851
44.4	1.02741	1.00232	0.805836	0.910968
44.5	1.0003	0.985478	0.855156	0.85815
44.6	1.0024	0.996367	0.872141	0.831276
44.7	0.999477	1.02922	0.866828	0.793803
44.8	1.02113	1.02109	0.86901	0.780292
44.9	1.03791	0.975608	0.925952	0.767065
45	1.0496	0.94123	0.955542	0.792647
45.1	1.04357	0.942467	1.01796	0.768273
45.2	1.04851	0.946974	1.0325	0.776391
45.3	1.07237	0.94011	1.07079	0.774991
45.4	1.09076	0.939595	1.08514	0.816091
45.5	1.08413	0.946226	1.08552	0.867806
45.6	1.07808	0.9833	1.05694	0.915916
45.7	1.04641	1.03907	1.04106	0.947656
45.8	1.03114	1.07169	1.02647	0.997955
45.9	1.01701	1.10228	0.983385	1.07212
46	1.01661	1.11756	0.95949	1.11789
46.1	0.988584	1.13798	0.960069	1.13464
46.2	0.993397	1.13223	0.977787	1.15042
46.3	1.00602	1.10564	1.02263	1.12939
46.4	1.01057	1.06068	1.07846	1.1014
46.5	0.99862	1.0238	1.13738	1.07505
46.6	1.00767	1.01503	1.16024	1.0587
46.7	0.995687	1.01035	1.18822	1.01496
46.8	0.995329	0.986735	1.20529	1.00229
46.9	1.00447	0.973375	1.21206	0.999144
47	1.02344	0.979544	1.20747	0.993477
47.1	1.02019	0.961457	1.17849	1.0397
47.2	1.03653	0.928915	1.12537	1.1051
47.3	1.05561	0.931538	1.07605	1.15653
47.4	1.05051	0.934788	1.04689	1.21643
47.5	1.05047	0.926711	0.98926	1.26795
47.6	1.06226	0.922246	0.925534	1.30432
47.7	1.05067	0.94208	0.905744	1.29004
47.8	1.05483	0.94748	0.90687	1.27778
47.9	1.07661	0.956947	0.860651	1.24389
48	1.09714	0.955761	0.83778	1.18143
48.1	1.07247	0.957917	0.86396	1.09486
48.2	1.06941	0.967756	0.889374	1.01263
48.3	1.07613	0.992439	0.881773	0.905316
48.4	1.08314	1.00605	0.885209	0.816172
48.5	1.08391	0.999429	0.918931	0.750508
48.6	1.07036	1.00452	0.969004	0.696449
48.7	1.05244	1.03618	0.979739	0.662845
48.8	1.05495	1.04523	0.989003	0.638772
48.9	1.04982	1.03878	0.985677	0.676236
49	1.03949	1.0425	1.04031	0.659716
49.1	0.998803	1.05939	1.07147	0.676892
49.2	0.984657	1.08045	1.07335	0.710326
49.3	0.980055	1.09362	1.0592	0.771275
49.4	0.974422	1.09383	1.06539	0.833653
49.5	0.969776	1.06761	1.07582	0.919055
49.6	0.979082	1.03479	1.08851	0.98753
49.7	0.962896	1.02425	1.10622	1.04667
49.8	0.972949	0.992751	1.13525	1.10469
49.9	0.995481	0.958848	1.12473	1.17236
50	0.998052	0.935814	1.12369	1.21176
50.1	0.982674	0.92542	1.115	1.24148
50.2	0.993397	0.931704	1.07798	1.26615
50.3	0.996835	0.94782	1.04581	1.24547
50.4	0.997931	0.963625	1.01696	1.2357
50.5	0.999654	0.971494	0.996824	1.22105
50.6	1.02555	0.99682	0.969108	1.19935
50.7	0.999009	1.03787	0.930179	1.1847
50.8	0.994414	1.04368	0.900095	1.16506
50.9	1.00782	1.03827	0.895102	1.12197
51	1.01869	1.03234	0.917987	1.05331
51.1	1.02467	0.98916	0.945889	1.01491
51.2	1.04575	0.925841	0.973531	0.987915
51.3	1.03984	0.90829	1.01149	0.935701
51.4	1.03873	0.900934	1.05596	0.918175
51.5	1.0304	0.893078	1.04608	0.918595
51.6	1.02649	0.887716	1.02082	0.92108
51.7	0.987162	0.926806	1.0104	0.923201
51.8	0.983383	0.94502	0.99103	0.943046
51.9	1.00363	0.964432	0.922728	0.969039
52	1.013	0.979854	0.867383	0.993459
52.1	0.988349	0.983883	0.850313	1.02573
52.2	0.980748	0.993247	0.853334	1.03847
52.3	0.997438	1.01253	0.835221	1.00793
52.4	1.0232	1.00631	0.822794	0.988782
52.5	1.0312	0.983711	0.850667	0.968733
52.6	1.0346	0.957977	0.91429	0.926765
52.7	1.0261	0.966413	0.939511	0.889211
52.8	1.04574	0.957778	0.958144	0.851326
52.9	1.06509	0.956744	0.984064	0.823214
53	1.07448	0.956628	1.03109	0.79541
53.1	1.05803	0.972238	1.04814	0.796859
53.2	1.045	1.00225	1.03882	0.810988
53.3	1.0382	1.03192	1.0253	0.83446
53.4	1.0302	1.04872	1.03173	0.883699
53.5	1.02051	1.04971	1.01898	0.957152
53.6	1.00797	1.05955	1.0077	1.0151
53.7	0.968457	1.08515	1.02162	1.04244
53.8	0.962166	1.08574	1.05051	1.06586
53.9	0.966315	1.07616	1.05589	1.09188
54	0.980815	1.05355	1.07654	1.10543
54.1	0.972786	1.02283	1.11611	1.10788
54.2	0.999166	0.996064	1.1344	1.11236
54.3	1.00711	0.986946	1.14855	1.0949
54.4	1.0214	0.948283	1.16762	1.09254
54.5	1.02662	0.926364	1.15544	1.10895
54.6	1.03334	0.92721	1.15134	1.10197
54.7	1.00649	0.935062	1.1116	1.13928
54.8	1.00257	0.926555	1.06749	1.18338
54.9	1.01484	0.940598	1.01	1.20887
55	1.03646	0.961636	0.980409	1.20275
55.1	1.01922	0.950351	0.939868	1.2214
55.2	1.02626	0.932529	0.896284	1.2295
55.3	1.01833	0.945114	0.882758	1.19744
55.4	1.01563	0.95955	0.885713	1.17081
55.5	1.02986	0.948308	0.860418	1.14323
55.6	1.04272	0.942893	0.832589	1.09818
55.7	1.01376	0.946789	0.864046	1.02496
55.8	1.01572	0.939272	0.901545	0.960051
55.9	1.02796	0.953626	0.899884	0.880717
56	1.02328	0.962592	0.901309	0.807865
56.1	0.993682	0.951758	0.942542	0.763853
56.2	0.999557	0.96329	0.987887	0.720592
56.3	1.00394	1.00382	0.958458	0.715294
56.4	1.02497	1.00542	0.943118	0.724691
56.5	1.04341	0.972397	0.96961	0.748635
56.6	1.04435	0.95001	0.994529	0.787878
56.7	1.03197	0.960414	1.01942	0.811165
56.8	1.01818	0.976468	1.00438	0.856176
56.9	1.02288	0.983225	1.02738	0.873985
57	1.03917	0.99297	1.02502	0.924762
57.1	1.02176	1.00728	1.02185	0.971509
57.2	1.0155	1.03346	0.996271	1.00589
57.3	1.00764	1.05314	0.996093	1.02057
57.4	1.00747	1.05623	1.00499	1.04156
57.5	1.00951	1.04705	1.00382	1.06981
57.6	1.01851	1.03497	1.01268	1.07241
57.7	0.987634	1.04694	1.03564	1.0552
57.8	0.982314	1.0466	1.06097	1.04229
57.9	0.988965	1.04191	1.0827	1.01762
58	0.991656	1.02251	1.11749	0.996344
58.1	0.987158	0.993237	1.149	0.994222
58.2	1.0091	0.98557	1.14822	1.00201
58.3	1.00718	0.98928	1.13708	1.00285
58.4	1.00695	0.980096	1.1134	1.03477
58.5	1.01156	0.970869	1.09262	1.05951
58.6	1.04382	0.982843	1.06734	1.0737
58.7	1.01671	0.978649	1.04706	1.10437
58.8	1.02119	0.967675	1.00811	1.14985
58.9	1.03341	0.972657	0.983962	1.17089
59	1.04394	0.978425	0.979171	1.17629
59.1	1.02561	0.962457	0.954797	1.18002
59.2	1.02891	0.941881	0.917134	1.17786
59.3	1.00579	0.962084	0.920771	1.12896
59.4	0.990271	0.967	0.945901	1.09108
59.5	0.99783	0.982706	0.910191	1.05798
59.6	1.0032	0.977424	0.889618	1.01313
59.7	0.975022	0.973677	0.918214	0.959579
59.8	0.964639	0.9623	0.968494	0.910815
59.9	0.990716	0.974103	0.953507	0.856755
60	1.00706	0.964479	0.950606	0.813572
60.1	1.03296	0.919782	0.987565	0.802038
60.2	1.04763	0.910772	0.985283	0.824942
60.3	1.06227	0.921282	0.996369	0.81984
60.4	1.09179	0.916276	0.975983	0.848306
60.5	1.1056	0.913042	0.946718	0.90899
60.6	1.09422	0.928204	0.953562	0.939913
60.7	1.06894	0.963732	0.963622	0.947539
60.8	1.0479	1.00719	0.948471	0.962987
60.9	1.03436	1.05144	0.919215	0.983634
61	1.01906	1.07305	0.930367	0.99557
61.1	0.986655	1.09764	0.937418	1.00303
61.2	0.970506	1.09942	0.956477	0.994434
61.3	0.947675	1.09603	0.993003	0.969421
61.4	0.935665	1.08256	1.04096	0.956393
61.5	0.947549	1.04125	1.07411	0.957523
61.6	0.961393	1.00393	1.10153	0.95172
61.7	0.940148	0.981576	1.14098	0.941703
61.8	0.951405	0.945448	1.16911	0.950826
61.9	0.958347	0.926043	1.17997	0.951117
62	0.957503	0.913849	1.17743	0.969861
62.1	0.94985	0.903488	1.16178	1.00434
62.2	0.966626	0.907366	1.12397	1.06157
62.3	0.951534	0.937004	1.06638	1.11468
62.4	0.946214	0.947653	1.00152	1.17951
62.5	0.957364	0.953739	0.93505	1.22271
62.6	0.963904	0.969727	0.896028	1.23005
62.7	0.972084	0.954024	0.863262	1.24267
62.8	0.981581	0.920007	0.843577	1.25208
62.9	1.002	0.91562	0.843187	1.20437
63	0.994879	0.91395	0.869388	1.14717
63.1	1.00653	0.900529	0.869587	1.094
63.2	1.01559	0.890966	0.866008	1.00835
63.3	0.997237	0.906287	0.896991	0.918249
63.4	0.975188	0.92799	0.944403	0.842837
63.5	1.00812	0.924494	0.925545	0.784509
63.6	1.02171	0.920084	0.913639	0.738644
63.7	0.995045	0.918251	0.942981	0.716951
63.8	0.985042	0.925879	0.966594	0.704585
63.9	1.00251	0.941147	0.952064	0.697816
64	1.021	0.95012	0.92625	0.717925
64.1	1.04199	0.944381	0.925857	0.752412
64.2	1.04034	0.93973	0.957483	0.78721
64.3	1.04424	0.966789	0.934411	0.838587
64.4	1.063	0.975741	0.914176	0.892135
64.5	1.08723	0.964764	0.900372	0.960436
64.6	1.10872	0.958833	0.963317	0.957094
64.7	1.08666	0.972023	0.973809	0.980465
64.8	1.08176	0.995617	0.975556	0.980592
64.9	1.07654	1.02414	0.979337	0.967826
65	1.07864	1.03792	0.996208	0.955354
65.1	1.06549	1.04703	1.01455	0.956492
65.2	1.06485	1.05669	1.0165	0.95261
65.3	1.03697	1.08331	1.02584	0.938012
65.4	1.02391	1.09451	1.04022	0.931601
65.5	1.02995	1.08501	1.03379	0.958453
65.6	1.03516	1.0738	1.03468	0.977
65.7	1.018	1.05141	1.05829	1.0112
65.8	1.02889	1.04127	1.07044	1.04308
65.9	1.02064	1.038	1.08826	1.047
66	1.00201	1.0353	1.11629	1.05367
66.1	0.994887	1.01219	1.14384	1.07192
66.2	1.02072	1.01876	1.146	1.09304
66.3	0.990166	1.03364	1.1314	1.1183
66.4	0.997203	1.0156	1.09849	1.16554
66.5	1.0253	0.993572	1.06909	1.18857
66.6	1.04836	0.980249	1.05864	1.18313
66.7	1.06441	0.946602	1.0371	1.19663
66.8	1.07367	0.903992	1.00567	1.21555
66.9	1.07025	0.909951	0.989509	1.19108
67	1.0582	0.926213	0.992089	1.1772
67.1	1.04762	0.946169	0.963754	1.16044
67.2	1.04769	0.951851	0.922858	1.12132
67.3	1.01225	0.983922	0.914155	1.06154
67.4	1.01744	0.982449	0.932907	1.00478
67.5	1.0228	1.02472	0.898546	0.93789
67.6	1.02846	1.03034	0.884617	0.874773
67.7	1.00471	1.02189	0.91413	0.832114
67.8	0.998313	0.997074	0.983107	0.790977
67.9	1.00471	1.02387	0.973257	0.768542
68	1.01975	1.01083	0.973849	0.769329
68.1	1.0404	0.986287	0.986658	0.790029
68.2	1.04473	0.95907	1.04334	0.788274
68.3	1.04995	0.954801	1.04335	0.829048
68.4	1.05295	0.960679	1.0402	0.860693
68.5	1.04959	0.974764	1.0528	0.882768
68.6	1.04372	0.983286	1.04967	0.933052
68.7	1.00676	1.00814	1.05374	0.97136
68.8	0.992755	1.0352	1.03498	1.01342
68.9	0.984966	1.06582	1.01698	1.04134
69	0.976148	1.08462	1.00413	1.08045
69.1	0.982708	1.07236	0.990366	1.12954
69.2	0.984496	1.06486	0.981031	1.1489
69.3	0.973299	1.05586	1.00275	1.14039
69.4	0.983677	1.03494	1.03516	1.11708
69.5	1.00472	1.00748	1.05564	1.09844

## Sheet: fig3c
foil 2							foil 3							foil 4
S2	F 2	F_neg2	F_pos2	S_neg2	S_pos2		S3	F 3	F_neg3	F_pos3	S_neg3	S_pos3		S4	F 4	F_neg4	F_pos4	S_neg4	S_pos4
1	0.893919	0.0331081	0.0331081	0.03	0.03		1.015	0.893919	0.0331081	0.0331081	0.04	0.04		1.105	-1.68851	0.0331081	0.0331081	0.055	0.055
1	1.78784	0.0331081	0.0331081	0.02	0.02		0.995	1.78784	0.0331081	0.0331081	0.045	0.045		1.15	-2.58243	0.0331081	0.0331081	0.065	0.065
0.96	2.68176	0.0331081	0.0331081	0.02	0.02		0.985	2.68176	0.0331081	0.0331081	0.045	0.045		1.2	-3.47635	0.0331081	0.0331081	0.05	0.05
0.96	3.57568	0.0331081	0.0331081	0.02	0.02		0.955	3.57568	0.0331081	0.0331081	0.04	0.04		1.04	0.893919	0.0331081	0.0331081	0.05	0.05
0.915	4.46959	0.0331081	0.0331081	0.02	0.02		0.93	4.46959	0.0331081	0.0331081	0.03	0.03		1.005	1.78784	0.0331081	0.0331081	0.05	0.05
0.91	5.36351	0.0331081	0.0331081	0.02	0.02		0.9	5.36351	0.0331081	0.0331081	0.035	0.035		0.985	2.68176	0.0331081	0.0331081	0.055	0.055
0.855	6.25743	0.0331081	0.0331081	0.03	0.03		0.87	6.25743	0.0331081	0.0331081	0.035	0.035		0.95	3.57568	0.0331081	0.0331081	0.045	0.045
1.07	-1.68851	0.0331081	0.0331081	0.02	0.02		0.815	7.15135	0.0331081	0.0331081	0.03	0.03		0.925	4.46959	0.0331081	0.0331081	0.04	0.04
1.095	-2.58243	0.0331081	0.0331081	0.03	0.03		1.095	-1.68851	0.0331081	0.0331081	0.035	0.035		0.87	5.36351	0.0331081	0.0331081	0.05	0.05
1.115	-3.47635	0.0331081	0.0331081	0.03	0.03		1.13	-2.58243	0.0331081	0.0331081	0.045	0.045		0.85	6.25743	0.0331081	0.0331081	0.04	0.04
1.15	-4.37027	0.0331081	0.0331081	0.03	0.03		1.175	-3.47635	0.0331081	0.0331081	0.035	0.035		1.04	0	0.0331081	0.0331081	0.055	0.055
1.195	-5.26419	0.0331081	0.0331081	0.03	0.03		1.25	-4.37027	0.0331081	0.0331081	0.04	0.04
1.24	-6.15811	0.0331081	0.0331081	0.04	0.04		1.02	0	0.0331081	0.0331081	0.04	0.04
1.025	0	0.0331081	0.0331081	0.025	0.025
0.815	7.15135	0.0331081	0.0331081	0.02	0.02
errorbar(x,y,yneg,ypos,xneg,xpos)

## Sheet: fig3d
f2	sigma2	f3	sigma3	f4	sigma4
0	0.0315	0	0.054	0	0.1225
0.25	0.036	0.38	0.0685	0.38	0.1225
0.38	0.0395	0.46	0.099	0.91	0.127
0.46	0.0525	0.54	0.148	1.01	0.1235
0.54	0.077	0.58	0.152
0.58	0.0815	0.6	0.1505
0.6	0.08775	0.63	0.1435
0.63	0.0895	0.69	0.1235
0.68	0.0885	1.01	0.058
0.72	0.0785
0.8	0.0645
0.91	0.0475
1.01	0.039
1.02	0.0395
1.1	0.044
1.11	0.045
1.18	0.036

## Sheet: fig4b
t values	S12	S23	S34	S45
0.000753469	1.10426	1.38384	1.5877	1.19975
0.0218041	1.10284	1.37953	1.58256	1.2246
0.0428547	1.10113	1.37507	1.57802	1.24885
0.0629256	1.09966	1.37016	1.57386	1.27253
0.0837235	1.09911	1.36387	1.56921	1.29859
0.10724	1.10067	1.35505	1.56291	1.33039
0.130809	1.10514	1.34476	1.55524	1.36415
0.151123	1.11098	1.33547	1.5478	1.3936
0.17084	1.11762	1.3267	1.54041	1.42133
0.192514	1.125	1.3177	1.53271	1.45
0.219957	1.13334	1.30709	1.52407	1.48319
0.241968	1.13909	1.29856	1.51792	1.50765
0.261699	1.14408	1.29027	1.51265	1.5284
0.281685	1.14978	1.28078	1.50719	1.54857
0.30449	1.1581	1.26843	1.50042	1.57069
0.328812	1.16974	1.25396	1.49243	1.59306
0.349088	1.18137	1.24166	1.48539	1.61047
0.368572	1.1934	1.23025	1.47869	1.62598
0.389843	1.20646	1.21858	1.47182	1.64161
0.414908	1.22054	1.20582	1.46453	1.65854
0.437621	1.23161	1.19477	1.45854	1.67273
0.457529	1.24026	1.18505	1.45353	1.68426
0.477332	1.24857	1.17508	1.44849	1.69468
0.49907	1.25828	1.16372	1.44265	1.70451
0.524209	1.27129	1.15034	1.43535	1.71323
0.544754	1.28349	1.13965	1.42914	1.71808
0.56446	1.29599	1.12991	1.42328	1.72118
0.584624	1.30877	1.12058	1.41764	1.72343
0.608501	1.32281	1.11034	1.41154	1.72587
0.632571	1.33501	1.10081	1.40588	1.72863
0.652942	1.34379	1.09339	1.40114	1.73108
0.672637	1.35125	1.08694	1.39627	1.73305
0.693806	1.35866	1.08106	1.39036	1.73397
0.718862	1.36732	1.07576	1.38232	1.73253
0.740022	1.37487	1.07255	1.37496	1.72887
0.760326	1.38227	1.07019	1.3679	1.7237
0.78031	1.38945	1.06818	1.3613	1.71793
0.802809	1.39697	1.0661	1.35444	1.71173
0.828726	1.40419	1.06414	1.34695	1.70587
0.849837	1.40834	1.06348	1.34058	1.70199
0.869543	1.4104	1.06427	1.33382	1.69845
0.890405	1.4105	1.06713	1.32542	1.69396
0.916327	1.40798	1.07374	1.31319	1.68613
0.937951	1.4046	1.08119	1.30215	1.67733
0.957798	1.4014	1.08864	1.29206	1.66788
0.977707	1.39861	1.09599	1.28247	1.65798
0.999783	1.39594	1.1036	1.27256	1.6476
1.02614	1.39219	1.1123	1.26131	1.6369
1.04752	1.38738	1.11988	1.25192	1.6294
1.06733	1.38066	1.12815	1.24239	1.62278
1.08818	1.37104	1.13877	1.23112	1.61529
1.11282	1.35709	1.15399	1.21629	1.60477
1.13479	1.34376	1.16928	1.20238	1.59354
1.15471	1.33218	1.18355	1.18992	1.58227
1.17443	1.32185	1.19725	1.1782	1.57093
1.19658	1.31151	1.21162	1.16593	1.55894
1.21801	1.30194	1.22458	1.15477	1.54857
1.23943	1.29156	1.2371	1.14397	1.53928
1.25955	1.28014	1.24905	1.13381	1.531
1.28013	1.26632	1.26202	1.1232	1.52222
1.30312	1.2487	1.27771	1.11109	1.51125
1.32654	1.22964	1.29473	1.09882	1.49846
1.34688	1.21348	1.30972	1.08857	1.48639
1.36644	1.19905	1.32369	1.07928	1.47468
1.38852	1.18426	1.33846	1.06951	1.46218
1.41393	1.16839	1.35408	1.05913	1.44921
1.43649	1.15417	1.36693	1.05069	1.43866
1.45712	1.14024	1.37806	1.04381	1.42913
1.47783	1.12514	1.38869	1.03805	1.41894
1.50114	1.10724	1.39989	1.0333	1.40605
1.52448	1.08948	1.41007	1.03048	1.39161
1.54478	1.07508	1.41798	1.02924	1.37845
1.56505	1.06207	1.42507	1.0286	1.36556
1.58719	1.04921	1.43214	1.0281	1.3524
1.61267	1.03537	1.43963	1.02763	1.33851
1.63601	1.02295	1.44572	1.02778	1.32633
1.65661	1.0122	1.44997	1.02919	1.31521
1.67709	1.00213	1.45252	1.03258	1.3031
1.69935	0.992714	1.4528	1.03907	1.28843
1.72315	0.985165	1.45014	1.04904	1.27145
1.74374	0.98081	1.44602	1.05924	1.25655
1.76347	0.978055	1.44137	1.06936	1.2428
1.78487	0.975867	1.43636	1.0799	1.22886
1.81006	0.973501	1.43089	1.09141	1.21363
1.83408	0.971291	1.42546	1.10217	1.19961
1.85478	0.969982	1.41956	1.11229	1.18719
1.87516	0.970092	1.41165	1.12395	1.17418
1.89685	0.972635	1.40028	1.13882	1.15934
1.92246	0.979425	1.38322	1.1594	1.14107
1.94364	0.987729	1.36735	1.17782	1.12611
1.9633	0.996703	1.35247	1.19488	1.11288
1.98422	1.00655	1.33739	1.21218	1.09968
2.00784	1.01708	1.32155	1.23026	1.0858
2.0319	1.0269	1.30597	1.24752	1.07245
2.05274	1.03527	1.29174	1.26227	1.06128
2.07307	1.04424	1.27619	1.27718	1.05064
2.09432	1.05545	1.2576	1.2938	1.03988
2.12003	1.0723	1.23224	1.31534	1.02761
2.14135	1.0888	1.21006	1.33373	1.01822
2.16106	1.10527	1.18986	1.35037	1.01019
2.18207	1.12302	1.16945	1.36715	1.00223
2.20486	1.14131	1.14888	1.38396	0.994209
2.22891	1.15875	1.1284	1.40031	0.986555
2.24988	1.17248	1.11077	1.41367	0.980941
2.27012	1.18506	1.09338	1.42591	0.976974
2.29094	1.19825	1.07483	1.43778	0.974842
2.31505	1.21502	1.05283	1.45035	0.975005
2.33583	1.23124	1.03408	1.45996	0.976966
2.35568	1.24802	1.01694	1.46811	0.979684
2.37685	1.26647	0.999807	1.47593	0.982776
2.39889	1.28507	0.983223	1.48343	0.985825
2.42358	1.30375	0.966044	1.49114	0.989307
2.44533	1.31766	0.952183	1.49696	0.993314
2.46551	1.32847	0.940732	1.50084	0.998797
2.48625	1.3381	0.930826	1.50253	1.007
2.50883	1.34799	0.922538	1.50114	1.01915
2.53209	1.35879	0.916509	1.4965	1.03444
2.5521	1.36914	0.912706	1.49088	1.04865
2.57212	1.38031	0.909519	1.48485	1.06272
2.59379	1.39254	0.906363	1.47862	1.07708
2.61868	1.40521	0.90336	1.4718	1.0925
2.64091	1.41409	0.902189	1.46496	1.10619
2.66115	1.41971	0.903432	1.45682	1.11967
2.68191	1.42324	0.907802	1.44552	1.13543
2.70389	1.42537	0.916025	1.4299	1.15472
2.72416	1.42697	0.92625	1.41272	1.1746
2.74443	1.42916	0.937838	1.39414	1.19554
2.76403	1.43229	0.949206	1.37614	1.21571
2.7854	1.4366	0.960965	1.35754	1.23666
2.80831	1.44125	0.972792	1.33901	1.25745
2.8319	1.44458	0.985151	1.32042	1.27739
2.85253	1.44534	0.9974	1.30319	1.29432
2.8729	1.44386	1.01186	1.28407	1.3113
2.89423	1.44038	1.03	1.2612	1.32993
2.91834	1.43541	1.0537	1.23225	1.35218
2.94001	1.43143	1.07653	1.20485	1.37273
2.95956	1.42903	1.09708	1.1804	1.39098
2.98072	1.4278	1.11831	1.15526	1.40972
3.00293	1.42723	1.13912	1.13068	1.42792
3.02737	1.4259	1.16087	1.10515	1.44629
3.04829	1.42302	1.17947	1.08359	1.46091
3.06836	1.4183	1.19812	1.06237	1.47414
3.08952	1.41157	1.21916	1.03905	1.48724
3.11259	1.4033	1.24368	1.01281	1.50027
3.1336	1.39629	1.26679	0.988995	1.51075
3.15331	1.39109	1.28827	0.967494	1.51936
3.17386	1.38733	1.30969	0.946403	1.52735
3.19546	1.38458	1.33075	0.925729	1.53503
3.21974	1.38148	1.35266	0.904191	1.54302
3.24163	1.37732	1.37115	0.886377	1.5493
3.26157	1.37181	1.38722	0.87187	1.55351
3.28195	1.36467	1.40297	0.859327	1.55543
3.30383	1.35623	1.41911	0.848903	1.55406
3.32736	1.34785	1.43541	0.84108	1.54872
3.3474	1.34238	1.4483	0.836417	1.54202
3.36701	1.33882	1.45998	0.83277	1.53476
3.3882	1.33644	1.47165	0.829214	1.52715
3.41091	1.3343	1.48325	0.825854	1.5195
3.43414	1.33106	1.49423	0.823869	1.51123
3.45447	1.32668	1.50298	0.824629	1.50219
3.47441	1.3211	1.51051	0.828692	1.49048
3.49524	1.31474	1.5169	0.83691	1.47462
3.51863	1.30846	1.52198	0.850375	1.45289
3.53999	1.30473	1.52475	0.865041	1.43094
3.55942	1.30333	1.52614	0.878779	1.41087
3.5798	1.30341	1.52701	0.892437	1.39095
3.601	1.30407	1.52781	0.905494	1.37187
3.62653	1.30402	1.5289	0.920699	1.3501
3.64761	1.30258	1.52963	0.934537	1.33134
3.66762	1.30025	1.52968	0.95017	1.31141
3.68741	1.29778	1.52856	0.968772	1.28885
3.7095	1.29597	1.5255	0.993069	1.2605
3.73223	1.29618	1.52029	1.02071	1.22912
3.75232	1.29829	1.51446	1.04571	1.2012
3.77202	1.30156	1.50835	1.06945	1.1749
3.79255	1.30531	1.50224	1.0927	1.14926
3.81431	1.30875	1.49642	1.11584	1.12376
3.83606	1.31115	1.49112	1.13848	1.09889
3.85626	1.31254	1.48619	1.1603	1.07515
3.87666	1.31355	1.48059	1.18411	1.0497
3.89908	1.31494	1.47312	1.21287	1.01982
3.9189	1.31693	1.46518	1.24021	0.992406
3.93872	1.31983	1.45625	1.2684	0.965077
3.95828	1.32343	1.447	1.29596	0.93909
3.97904	1.32757	1.43744	1.32388	0.913146
4.00352	1.33215	1.42708	1.35449	0.884698
4.02622	1.3355	1.41841	1.38076	0.860187
4.04738	1.33761	1.41076	1.40397	0.838985
4.06706	1.33876	1.40357	1.4249	0.821094
4.08782	1.33945	1.39553	1.44655	0.804718
4.11247	1.34019	1.38513	1.4717	0.789113
4.13509	1.34132	1.375	1.49386	0.778139
4.1548	1.34285	1.36617	1.51208	0.770352
4.17528	1.34481	1.35741	1.52973	0.763159
4.19982	1.34714	1.34776	1.54925	0.755194
4.22578	1.34878	1.33852	1.56819	0.748218
4.247	1.34907	1.33149	1.58245	0.745048
4.26659	1.34845	1.32526	1.59449	0.745416
4.28703	1.34712	1.31897	1.60556	0.749942
4.31217	1.34515	1.31162	1.61647	0.76113
4.33404	1.34379	1.30573	1.62325	0.774378
4.35406	1.34314	1.30083	1.62751	0.787464
4.37354	1.34301	1.29648	1.6305	0.799563
4.3955	1.34307	1.29196	1.63332	0.811597
4.4221	1.34266	1.28695	1.63677	0.824688
4.44382	1.34139	1.2833	1.63954	0.836218
4.46356	1.33937	1.28048	1.64148	0.84911
4.48389	1.33662	1.27829	1.64215	0.865817
4.50643	1.33333	1.27692	1.64046	0.888445
4.52892	1.33053	1.27669	1.63579	0.914081
4.54914	1.32886	1.27718	1.62947	0.937922
4.56877	1.32801	1.27792	1.62231	0.960189
4.58952	1.32758	1.27873	1.61472	0.981807
4.61447	1.32688	1.2796	1.60657	1.00536
4.63754	1.32538	1.28048	1.60002	1.02651
4.6576	1.32321	1.28159	1.59446	1.04623
4.67769	1.32045	1.28329	1.58812	1.06859
4.70009	1.31734	1.28611	1.57918	1.0972
4.72451	1.31492	1.29021	1.56653	1.13214
4.74495	1.31426	1.29411	1.55399	1.16288
4.76465	1.31477	1.29791	1.54118	1.19225
4.78507	1.31597	1.30164	1.5282	1.22123
4.80978	1.31729	1.30579	1.51389	1.25383
4.83382	1.31754	1.30957	1.50152	1.2837
4.85419	1.31677	1.31276	1.49162	1.30886
4.87436	1.31545	1.31601	1.48158	1.33471
4.89616	1.31419	1.31969	1.46964	1.36441
4.91698	1.31404	1.32333	1.45678	1.39449
4.9378	1.31549	1.32695	1.4427	1.42545
4.95746	1.31833	1.33022	1.42899	1.45442
4.97762	1.32217	1.33336	1.41532	1.48285
5.00003	1.3265	1.33658	1.40127	1.51229
5.02595	1.33037	1.34	1.38667	1.54346
5.04708	1.33224	1.34252	1.37569	1.56697
5.06656	1.33318	1.34456	1.36587	1.5874
5.08685	1.33402	1.34634	1.35558	1.60755
5.11067	1.33591	1.34788	1.34323	1.62952
5.1331	1.33943	1.34884	1.3315	1.64819
5.15272	1.34397	1.34939	1.32152	1.66275
5.17221	1.34933	1.34979	1.31217	1.67574
5.19379	1.35537	1.35018	1.30259	1.68884
5.22045	1.36174	1.35064	1.29183	1.70387
5.24262	1.36562	1.35088	1.28366	1.71555
5.26224	1.36812	1.35085	1.27705	1.72493
5.2822	1.37018	1.35045	1.27102	1.73295
5.30502	1.3726	1.34944	1.26522	1.73931
5.32743	1.37561	1.34795	1.26076	1.74201
5.34764	1.37901	1.34633	1.25765	1.74163
5.36743	1.38278	1.3447	1.25514	1.7395
5.38779	1.38671	1.34309	1.25285	1.73665
5.41258	1.39091	1.34131	1.25026	1.73359
5.4362	1.39368	1.33973	1.24817	1.73146
5.45634	1.39473	1.33838	1.24704	1.72968
5.47599	1.39443	1.33698	1.2469	1.72698
5.49738	1.39269	1.33536	1.24812	1.7218
5.52196	1.38943	1.33344	1.25128	1.71196
5.54255	1.38635	1.33189	1.25491	1.70068
5.56292	1.38357	1.33048	1.25877	1.68785
5.58303	1.38129	1.3292	1.26245	1.67488
5.60569	1.37893	1.32786	1.26628	1.66126
5.63041	1.37549	1.32652	1.27029	1.64826
5.65146	1.37077	1.32551	1.27393	1.63822
5.67107	1.36426	1.32476	1.27785	1.62872
5.69182	1.35515	1.32429	1.28276	1.61735
5.71757	1.34175	1.32435	1.28986	1.6001
5.73864	1.33058	1.32497	1.2961	1.58333
5.75872	1.32095	1.32587	1.30199	1.56599
5.77859	1.31285	1.32684	1.30751	1.54874
5.80039	1.30522	1.32783	1.31313	1.53095
5.82468	1.29676	1.32881	1.31894	1.51332
5.84623	1.28777	1.32973	1.32383	1.49931
5.8659	1.27754	1.33082	1.32817	1.4871
5.88633	1.2648	1.33243	1.33258	1.47405
5.90898	1.24905	1.33498	1.33726	1.45824
5.93117	1.23348	1.33821	1.34155	1.44108
5.95124	1.22059	1.34151	1.3451	1.42464
5.9706	1.2098	1.34472	1.34826	1.40881
5.99187	1.1996	1.34803	1.35147	1.39236
6.01594	1.18891	1.35144	1.35483	1.37555
6.03779	1.17843	1.35436	1.3576	1.36181
6.05776	1.16725	1.35701	1.3598	1.35007
6.07818	1.15396	1.35981	1.3616	1.33841
6.1002	1.1381	1.36295	1.36288	1.32589
6.12512	1.11985	1.36654	1.36345	1.31179
6.14506	1.10628	1.3693	1.3634	1.30086
6.16486	1.09428	1.37185	1.3631	1.29064
6.18722	1.08233	1.37448	1.3627	1.28
6.21178	1.07015	1.37714	1.36233	1.26935
6.2344	1.05868	1.37926	1.36199	1.26039
6.25522	1.04735	1.38067	1.36155	1.25297
6.27597	1.03538	1.38119	1.36083	1.2466
6.2987	1.02213	1.3804	1.35957	1.24122
6.32188	1.00953	1.3781	1.35779	1.23766
6.34247	0.999699	1.37514	1.35592	1.2359
6.36267	0.991363	1.37193	1.354	1.23492
6.38463	0.983368	1.36854	1.35201	1.23416
6.40907	0.975075	1.36501	1.34998	1.23337
6.43318	0.9671	1.36129	1.34816	1.23292
6.45416	0.960473	1.35709	1.34667	1.23333
6.47478	0.954757	1.35141	1.34526	1.23503
6.49674	0.950217	1.34321	1.34386	1.23865
6.52233	0.94754	1.33114	1.34245	1.24506
6.54288	0.947313	1.32037	1.34155	1.2512
6.56335	0.948224	1.30961	1.34082	1.25746
6.58486	0.949665	1.29891	1.34017	1.2637
6.61002	0.951256	1.28726	1.33945	1.27042
6.63414	0.952614	1.27622	1.33882	1.27663
6.65513	0.95422	1.26572	1.33843	1.28229
6.67549	0.956955	1.25396	1.33834	1.28834
6.69721	0.961979	1.23932	1.33874	1.29555
6.71785	0.969164	1.2237	1.33966	1.30296
6.73848	0.978491	1.20723	1.34104	1.31056
6.75857	0.988921	1.19134	1.34262	1.31776
6.77926	1.00007	1.1758	1.34427	1.32473
6.80189	1.01177	1.15996	1.34592	1.3318
6.82728	1.02368	1.14303	1.34761	1.33912
6.84867	1.03309	1.12858	1.34903	1.3449
6.86906	1.04233	1.11391	1.35049	1.35011
6.88993	1.05303	1.09768	1.35216	1.3551
6.91454	1.06825	1.07723	1.35428	1.36041
6.93561	1.08365	1.05942	1.3561	1.36441
6.95616	1.10017	1.04259	1.35777	1.36785
6.97708	1.11749	1.02645	1.35933	1.37102
6.99913	1.1351	1.01058	1.36084	1.37411
7.02446	1.1534	0.993485	1.3624	1.37738
7.04643	1.16743	0.979295	1.3634	1.37988
7.06687	1.17946	0.966543	1.3637	1.38177
7.08749	1.19151	0.954243	1.36302	1.38307
7.11071	1.20615	0.941323	1.36085	1.38365
7.13307	1.22206	0.929984	1.35757	1.38339
7.15296	1.23765	0.920744	1.35415	1.38269
7.17411	1.25496	0.911636	1.3505	1.38176
7.19584	1.27238	0.902918	1.34699	1.38084
7.22173	1.29107	0.893564	1.34283	1.37989
7.24381	1.30444	0.887035	1.33849	1.3791
7.26421	1.31472	0.88286	1.33297	1.37823
7.28484	1.32371	0.880951	1.32527	1.37706
7.30717	1.33295	0.881573	1.31448	1.37539
7.33068	1.34342	0.88454	1.3012	1.37321
7.35056	1.35343	0.887971	1.28949	1.3712
7.37146	1.36492	0.891691	1.2776	1.3691
7.39293	1.37688	0.895293	1.2662	1.36709
7.41735	1.38922	0.899493	1.25382	1.36501
7.43986	1.39825	0.904492	1.24185	1.36325
7.46026	1.4041	0.911016	1.22946	1.36175
7.48087	1.40807	0.920269	1.21471	1.3603
7.50243	1.41101	0.93294	1.19685	1.35889
7.52708	1.41439	0.950282	1.1744	1.35745
7.54722	1.4181	0.965436	1.15572	1.35644
7.56722	1.42287	0.980253	1.13786	1.35556
7.58826	1.42859	0.994993	1.12023	1.35472
7.61126	1.43449	1.01019	1.1021	1.35388
7.63435	1.43878	1.02537	1.08418	1.3531
7.65495	1.44062	1.03993	1.0675	1.35248
7.67529	1.4407	1.0561	1.04976	1.35193
7.69605	1.43965	1.07481	1.03029	1.35139
7.72088	1.43827	1.0997	1.00592	1.35071
7.7414	1.43804	1.12127	0.985884	1.35007
7.76121	1.43901	1.14187	0.967343	1.34941
7.78184	1.44099	1.16231	0.949187	1.34874
7.80382	1.44331	1.18266	0.931067	1.34808
7.8279	1.44488	1.20361	0.912391	1.34733
7.84898	1.44474	1.22145	0.896909	1.34635
7.86917	1.44327	1.2387	0.88295	1.34471
7.88976	1.4409	1.25684	0.869854	1.34197
7.91396	1.43806	1.27893	0.856232	1.33719
7.93571	1.43642	1.29909	0.845589	1.33183
7.95572	1.43612	1.31724	0.83684	1.32661
7.97628	1.43682	1.33499	0.828539	1.32144
7.99802	1.43798	1.35247	0.820366	1.31632
8.02404	1.43866	1.37172	0.811832	1.31013
8.04574	1.43797	1.38664	0.806713	1.30388
8.06559	1.43629	1.39953	0.804564	1.2964
8.08644	1.43385	1.41232	0.805542	1.2862
8.1106	1.43111	1.42617	0.810736	1.27164
8.13318	1.42955	1.43808	0.818396	1.25655
8.15276	1.42938	1.44756	0.825928	1.24345
8.17329	1.43019	1.45672	0.833674	1.2305
8.19516	1.43148	1.46571	0.841325	1.21777
8.2225	1.43243	1.47605	0.850806	1.20238
8.2444	1.43199	1.48363	0.859903	1.18897
8.26443	1.43064	1.48987	0.870739	1.17473
8.28526	1.42867	1.49544	0.885326	1.15743
8.30939	1.42658	1.50045	0.906329	1.13468
8.33213	1.4257	1.50371	0.928824	1.11199
8.35197	1.42614	1.50561	0.949027	1.09253
8.37189	1.42752	1.50696	0.968652	1.07407
8.39382	1.42943	1.50822	0.988889	1.05515
8.41574	1.43091	1.50946	1.00802	1.03713
8.43766	1.43136	1.51068	1.0272	1.01892
8.45799	1.43074	1.51158	1.04632	1.00093
8.47856	1.42939	1.51195	1.06792	0.981192
8.5012	1.42777	1.51139	1.09472	0.957853
8.52467	1.42688	1.50961	1.12512	0.932942
8.54523	1.42729	1.5072	1.1526	0.911579
8.56484	1.42869	1.50452	1.17832	0.892187
8.58607	1.43078	1.50161	1.20473	0.872448
8.61126	1.43301	1.49852	1.23384	0.85053
8.63466	1.43397	1.49602	1.25929	0.8314
8.65533	1.43368	1.49389	1.28126	0.81559
8.67565	1.43257	1.4916	1.30305	0.801364
8.69784	1.43102	1.48861	1.32748	0.787719
8.72209	1.42989	1.48463	1.35485	0.775219
8.74322	1.43	1.48069	1.37863	0.766028
8.76295	1.43107	1.47688	1.40009	0.758354
8.78405	1.43284	1.47298	1.42172	0.750703
8.80884	1.43477	1.46881	1.44518	0.742482
8.8327	1.43561	1.46523	1.46591	0.736264
8.85304	1.43523	1.46236	1.48237	0.733468
8.87264	1.43404	1.45961	1.49727	0.733911
8.89399	1.43227	1.45651	1.5124	0.738394
8.91519	1.43071	1.45328	1.52616	0.74659
8.93639	1.42994	1.44998	1.53853	0.757242
8.95577	1.43014	1.44703	1.54864	0.767702
8.97568	1.43102	1.44416	1.55802	0.778001
8.99878	1.43228	1.4411	1.56799	0.788852
9.01999	1.43294	1.43854	1.57652	0.798386
9.0412	1.43267	1.43617	1.58452	0.808958
9.06107	1.43149	1.43409	1.59136	0.821226
9.08132	1.42956	1.43207	1.59739	0.837081
9.10472	1.42707	1.42991	1.60269	0.859775
9.12948	1.42504	1.42786	1.60597	0.887525
9.14972	1.42428	1.42641	1.60701	0.911193
9.16918	1.4243	1.42518	1.60709	0.93328
9.19058	1.42473	1.42394	1.60683	0.955924
9.21722	1.42493	1.42253	1.60673	0.982004
9.23971	1.42413	1.42145	1.60692	1.00386
9.25975	1.42249	1.4206	1.60698	1.02488
9.28015	1.4201	1.41988	1.60644	1.04892
9.30349	1.41705	1.41932	1.60446	1.08014
9.32849	1.41433	1.41907	1.60024	1.11701
9.34893	1.413	1.4191	1.59539	1.14818
9.36852	1.41249	1.41922	1.59014	1.17748
9.38996	1.41238	1.41937	1.58447	1.20784
9.41713	1.41197	1.41954	1.57815	1.2435
9.43967	1.41071	1.41967	1.57364	1.27154
9.45988	1.40868	1.41982	1.56979	1.29658
9.48054	1.40591	1.42006	1.56553	1.32292
9.50407	1.40247	1.42049	1.55969	1.35445
9.52899	1.39938	1.42113	1.55201	1.38929
9.54943	1.39773	1.42177	1.54482	1.41801
9.56913	1.39688	1.4224	1.53767	1.44485
9.59149	1.39637	1.42307	1.52994	1.4735
9.61355	1.39571	1.42368	1.5231	1.49955
9.6356	1.39432	1.42423	1.51697	1.5236
9.6555	1.39223	1.4247	1.51179	1.54389
9.67496	1.38946	1.42512	1.50671	1.56267
9.69643	1.3859	1.42554	1.50076	1.58225
9.71722	1.38242	1.4259	1.49448	1.60001
9.738	1.37937	1.42621	1.48775	1.61644
9.7574	1.37711	1.42647	1.48136	1.63047
9.77712	1.37532	1.42669	1.4751	1.64351
9.80059	1.37347	1.42694	1.46823	1.65773
9.82632	1.37099	1.4272	1.46151	1.67212
9.84729	1.368	1.42737	1.45648	1.68305
9.86686	1.36411	1.42743	1.452	1.69246
9.88731	1.35886	1.42734	1.44739	1.70114
9.91209	1.35125	1.42696	1.44184	1.70948
9.93473	1.34392	1.42638	1.43685	1.71459
9.95464	1.33787	1.42575	1.43265	1.71722
9.97426	1.33258	1.42511	1.42878	1.71865
9.9957	1.32742	1.42446	1.42488	1.71972
10.023	1.32073	1.42372	1.42039	1.72134
10.0449	1.31406	1.42313	1.4171	1.72302
10.0646	1.30635	1.42251	1.4144	1.72442
10.0849	1.29652	1.42167	1.41189	1.72512
10.1088	1.2833	1.42033	1.4094	1.72404
10.1318	1.27034	1.41871	1.40748	1.72046
10.1519	1.2601	1.41714	1.40613	1.71546
10.1717	1.25162	1.41559	1.40501	1.70954
10.1927	1.24414	1.41405	1.40394	1.70321
10.2163	1.23634	1.41248	1.40282	1.69697
10.2393	1.2277	1.41104	1.40183	1.69201
10.2593	1.21839	1.40974	1.40116	1.68816
10.2794	1.2073	1.40824	1.40075	1.68398
10.3009	1.19444	1.40629	1.40071	1.67832
10.3242	1.18121	1.40375	1.40116	1.67009
10.3447	1.17179	1.40128	1.40186	1.66107
10.3647	1.16526	1.39883	1.40268	1.65133
10.385	1.16085	1.39645	1.4035	1.64142
10.4052	1.1575	1.39429	1.40425	1.63235
10.4285	1.15309	1.39196	1.40504	1.62319
10.4493	1.14757	1.38988	1.40574	1.61598
10.4692	1.14066	1.38761	1.40651	1.6093
10.4898	1.13258	1.38476	1.40745	1.60191
10.5116	1.12448	1.38102	1.40865	1.5929
10.5332	1.1185	1.37667	1.40998	1.58249
10.5534	1.11564	1.37233	1.41127	1.57184
10.5731	1.1152	1.36815	1.41249	1.56129
10.5937	1.11621	1.36407	1.41367	1.55084
10.6157	1.11738	1.36004	1.41483	1.54085
10.6378	1.11729	1.35598	1.41591	1.53188
10.6581	1.11565	1.35179	1.41683	1.52425
10.6787	1.11288	1.34658	1.4177	1.51653
10.7001	1.10993	1.33986	1.4185	1.50808
10.7243	1.10819	1.33081	1.41924	1.49767
10.7449	1.10896	1.32253	1.41972	1.48835
10.7645	1.11164	1.3147	1.42008	1.47949
10.7864	1.11614	1.30645	1.42043	1.4701
10.8087	1.12102	1.29865	1.42076	1.46142
10.8319	1.12504	1.29075	1.42107	1.45329
10.8528	1.12711	1.28317	1.42127	1.4465
10.8736	1.12783	1.27468	1.42129	1.44003
10.8953	1.12789	1.26459	1.42101	1.43345
10.9198	1.12841	1.25189	1.42022	1.42616
10.9407	1.13006	1.24057	1.41919	1.42016
10.9608	1.13288	1.22996	1.41805	1.41476
10.9835	1.13708	1.21862	1.41676	1.40912
11.0073	1.14152	1.20769	1.41554	1.40376
11.0315	1.14486	1.19714	1.41441	1.39879
11.0528	1.14607	1.18789	1.41335	1.39481
11.0737	1.14557	1.17855	1.41205	1.39135
11.096	1.14368	1.16823	1.41013	1.38824
11.1168	1.14142	1.15845	1.40775	1.38599
11.1376	1.13945	1.14885	1.40489	1.38434
11.1578	1.13821	1.13998	1.40189	1.38317
11.18	1.13752	1.13082	1.39866	1.38212
11.2036	1.13694	1.12184	1.39551	1.3811
11.2291	1.13551	1.1129	1.39239	1.38009
11.2506	1.13301	1.10588	1.38966	1.37944
11.2715	1.12932	1.09963	1.38653	1.37919
11.2937	1.12432	1.09377	1.38227	1.37952
11.3195	1.11801	1.08817	1.37588	1.38077
11.3407	1.11324	1.08451	1.36982	1.38233
11.3611	1.10935	1.08153	1.36381	1.38403
11.383	1.10585	1.07867	1.35767	1.38582
11.4075	1.10214	1.07572	1.35133	1.38765
11.4318	1.09801	1.07325	1.34533	1.38931
11.4529	1.09378	1.07183	1.33971	1.39076
11.4734	1.08931	1.07145	1.3333	1.3923
11.495	1.08478	1.07236	1.32508	1.39415
11.5205	1.0807	1.075	1.31351	1.39661
11.5414	1.07892	1.07789	1.30328	1.39872
11.5621	1.07846	1.08091	1.29316	1.40077
11.5831	1.07875	1.08382	1.28349	1.40273
11.6073	1.07908	1.08698	1.27317	1.40479
11.6316	1.0787	1.09023	1.26318	1.40668
11.653	1.07785	1.09344	1.25399	1.40821
11.6734	1.0772	1.09698	1.24431	1.40951
11.6948	1.07764	1.1012	1.23285	1.41064
11.7197	1.08073	1.10641	1.21819	1.41156
11.7406	1.08581	1.11076	1.20542	1.41199
11.7611	1.09249	1.11481	1.1932	1.41222
11.782	1.09996	1.11864	1.18156	1.41235
11.8049	1.10783	1.12257	1.16965	1.4125
11.83	1.11525	1.12651	1.1573	1.41264
11.8516	1.12076	1.12943	1.14691	1.41259
11.8719	1.12607	1.13165	1.13689	1.41215
11.893	1.13273	1.13328	1.12626	1.41105
11.9184	1.14358	1.13435	1.11328	1.40863
11.9396	1.15513	1.13471	1.10278	1.40584
11.9598	1.16774	1.13485	1.09325	1.40286
11.9807	1.18138	1.13493	1.08402	1.39981
12.0031	1.19537	1.13499	1.07482	1.39681
12.0285	1.20936	1.13482	1.06522	1.39363
12.0501	1.21964	1.13416	1.05779	1.39071
12.0707	1.22873	1.13284	1.05148	1.38718
12.0915	1.23818	1.13068	1.04611	1.38242
12.1159	1.25079	1.12722	1.04125	1.37512
12.1372	1.26383	1.12368	1.03807	1.36755
12.1573	1.27751	1.12025	1.03568	1.36009
12.1783	1.29245	1.11679	1.03348	1.35255
12.2003	1.30758	1.11339	1.03135	1.34523
12.2266	1.32348	1.10958	1.02927	1.33694
12.2481	1.33416	1.10654	1.02846	1.32983
12.2686	1.34271	1.10367	1.02893	1.32195
12.2892	1.35042	1.10089	1.03097	1.31244
12.3126	1.3593	1.09804	1.03507	1.29965
12.3339	1.36839	1.09588	1.03984	1.28689
12.354	1.3782	1.09419	1.04465	1.27463
12.375	1.38927	1.09267	1.04951	1.26238
12.3966	1.40056	1.09123	1.05419	1.25066
12.4227	1.41249	1.08964	1.05971	1.23734
12.4447	1.42028	1.08868	1.06476	1.22596
12.4651	1.42553	1.0885	1.07013	1.21459
12.4855	1.42936	1.08948	1.07627	1.20198
12.5082	1.43294	1.09233	1.08375	1.18658
12.5301	1.43682	1.09679	1.09121	1.17087
12.5503	1.44133	1.10183	1.09785	1.15657
12.5706	1.4468	1.10716	1.10417	1.14283
12.5919	1.45293	1.11247	1.11038	1.12939
12.6164	1.45925	1.11814	1.11707	1.11491
12.6388	1.46331	1.12341	1.12279	1.10221
12.6593	1.46523	1.12905	1.12761	1.09072
12.6796	1.4657	1.13612	1.13186	1.07924
12.7014	1.46532	1.14589	1.13575	1.06687
12.7246	1.46505	1.15856	1.13913	1.05399
12.7455	1.46572	1.17114	1.14166	1.04298
12.7654	1.46743	1.18323	1.1438	1.03313
12.7865	1.46998	1.19536	1.1459	1.02343
12.8099	1.47271	1.20783	1.14804	1.01342
12.8331	1.47422	1.2196	1.14975	1.00432
12.8539	1.47404	1.23029	1.15064	0.997136
12.8742	1.47255	1.2416	1.15065	0.991314
12.8955	1.47017	1.2548	1.14961	0.98678
12.9203	1.46752	1.27192	1.14717	0.983519
12.9412	1.46631	1.28714	1.14448	0.982033
12.9611	1.46636	1.30161	1.14175	0.981162
12.9821	1.46737	1.31603	1.13897	0.980432
13.0048	1.4687	1.33049	1.13616	0.97975
13.029	1.46918	1.34479	1.1333	0.979569
13.05	1.46821	1.35657	1.13078	0.980578
13.0704	1.46607	1.36788	1.12821	0.983257
13.0915	1.46313	1.37966	1.12543	0.988121
13.1166	1.45984	1.39396	1.12209	0.996383
13.1374	1.45823	1.40581	1.11948	1.00437
13.1575	1.45799	1.41688	1.11718	1.01221
13.1784	1.45886	1.42775	1.115	1.01999
13.2006	1.46016	1.43843	1.11284	1.02774
13.2261	1.46082	1.44965	1.11057	1.03651
13.2476	1.46	1.45837	1.10902	1.04447
13.2679	1.45806	1.46604	1.10822	1.05299
13.2888	1.45539	1.47335	1.10851	1.06286
13.3131	1.45251	1.48103	1.11069	1.07534
13.3344	1.45113	1.48701	1.11415	1.08646
13.3542	1.4512	1.49196	1.11816	1.09644
13.3751	1.45245	1.49667	1.12258	1.10635
13.3969	1.45423	1.50118	1.12693	1.11607
13.4239	1.45564	1.50633	1.13192	1.12735
13.4458	1.45535	1.51014	1.13624	1.13598
13.4661	1.45392	1.51325	1.1413	1.14353
13.4869	1.45177	1.51579	1.14827	1.15067
13.5107	1.44947	1.51771	1.15897	1.15792
13.5339	1.44847	1.51853	1.17172	1.16406
13.5538	1.44898	1.5186	1.18355	1.16876
13.5741	1.45059	1.51835	1.19549	1.17319
13.5959	1.45275	1.51803	1.20744	1.17761
13.6177	1.45441	1.51782	1.21856	1.18168
13.6396	1.45488	1.51769	1.22931	1.1851
13.6599	1.45412	1.51744	1.23973	1.18738
13.6804	1.45252	1.51684	1.25147	1.18848
13.7029	1.4506	1.51552	1.26624	1.18812
13.7275	1.4494	1.51318	1.28448	1.18612
13.7477	1.44967	1.51074	1.30022	1.18374
13.7676	1.45099	1.50814	1.31555	1.18122
13.7887	1.45298	1.50547	1.33091	1.17863
13.8142	1.45502	1.50259	1.34787	1.17573
13.8372	1.45569	1.5003	1.36201	1.17313
13.8575	1.45515	1.49835	1.37415	1.17059
13.878	1.45375	1.49624	1.38657	1.16759
13.9004	1.45188	1.4936	1.40062	1.16378
13.9204	1.45053	1.4909	1.41364	1.16003
13.9404	1.44993	1.48796	1.42681	1.15616
13.9602	1.45015	1.485	1.43957	1.15242
13.981	1.45096	1.48199	1.4523	1.1487
14.0061	1.45194	1.4787	1.46631	1.14459
14.0304	1.45208	1.47586	1.47863	1.14093
14.0513	1.45117	1.47358	1.48848	1.13814
14.0717	1.44928	1.4714	1.49756	1.13597
14.094	1.4463	1.46897	1.50694	1.13464
14.1146	1.44305	1.46666	1.51504	1.13467
14.1352	1.43975	1.46436	1.52251	1.1359
14.155	1.43688	1.46223	1.52908	1.13788
14.1759	1.4343	1.46012	1.53539	1.14025
14.2029	1.43136	1.45765	1.54279	1.14312
14.229	1.42803	1.4555	1.54933	1.14569
14.2503	1.42413	1.4539	1.55419	1.14825
14.2706	1.41891	1.45246	1.5583	1.15188
14.2925	1.41148	1.45102	1.56193	1.15787
14.3181	1.40104	1.44951	1.56479	1.16806
14.3396	1.39175	1.44844	1.56602	1.17877
14.3593	1.38367	1.44761	1.56642	1.18931
14.3801	1.37598	1.44683	1.56648	1.20022
14.4078	1.36666	1.44589	1.56654	1.21355
14.4326	1.35792	1.44512	1.56676	1.22461
14.4534	1.34921	1.44455	1.56689	1.23412
14.4739	1.33885	1.44406	1.56667	1.24458
14.4964	1.32541	1.44366	1.56563	1.25817
14.5173	1.31172	1.44342	1.56365	1.27292
14.5383	1.29795	1.44333	1.56071	1.28918
14.558	1.28571	1.44333	1.55732	1.30499
14.5786	1.27417	1.44337	1.55366	1.32092
14.6035	1.26141	1.44341	1.54955	1.33873
14.629	1.24854	1.44345	1.54596	1.35526
14.6501	1.23684	1.44347	1.54323	1.36834
14.6705	1.22407	1.44346	1.54051	1.3811
14.6927	1.20868	1.44335	1.53709	1.39564
14.7138	1.19309	1.44311	1.53309	1.41053
14.735	1.17768	1.4427	1.52839	1.42615
14.7549	1.16415	1.44221	1.52358	1.44093
14.7753	1.15149	1.44165	1.51863	1.45555
14.799	1.13809	1.44106	1.51331	1.47124
14.8249	1.12391	1.44048	1.50816	1.48675
14.8465	1.11167	1.43991	1.50427	1.49862
14.867	1.09942	1.43903	1.50069	1.50927
14.8886	1.08598	1.43741	1.49675	1.52017
14.91	1.07286	1.43487	1.49253	1.53068
14.9314	1.06069	1.43142	1.48799	1.54082
14.9514	1.05059	1.4277	1.48363	1.54981
14.9719	1.04145	1.4238	1.47926	1.55844
14.9951	1.03212	1.41968	1.47469	1.56736
15.0227	1.02144	1.41514	1.46982	1.57703
15.0449	1.01293	1.41124	1.46628	1.58409
15.0652	1.00537	1.40677	1.4632	1.59001
15.0864	0.998326	1.40059	1.46007	1.59548
15.1124	0.991706	1.39053	1.45629	1.60094
15.1353	0.988051	1.37994	1.45305	1.60444
15.1553	0.986253	1.3703	1.45036	1.60658
15.1755	0.985189	1.36085	1.44783	1.60819
15.1996	0.984201	1.35043	1.44507	1.60985
15.2263	0.982997	1.33945	1.44231	1.61171
15.2477	0.982197	1.33012	1.44028	1.61313
15.268	0.982159	1.31999	1.43853	1.61415
15.2895	0.983542	1.30725	1.43686	1.61447
15.3113	0.986841	1.2923	1.4354	1.61363
15.3331	0.991919	1.27603	1.43415	1.61144
15.3531	0.997642	1.26088	1.43317	1.60848
15.3731	1.00368	1.24645	1.43231	1.60511
15.3964	1.01049	1.23078	1.4314	1.60131
15.4181	1.01631	1.21702	1.43061	1.59825
15.4398	1.02176	1.20333	1.42989	1.59559
15.4601	1.02698	1.18978	1.42927	1.59315
15.4809	1.03295	1.17464	1.42867	1.59026
15.5051	1.04126	1.15532	1.42794	1.58583
15.5288	1.05088	1.13532	1.42712	1.58007
15.5491	1.05988	1.11836	1.42632	1.57424
15.5689	1.06887	1.10251	1.42552	1.56825
15.5912	1.07866	1.08583	1.42467	1.56176
15.6135	1.08765	1.07025	1.42389	1.55596
15.6358	1.09567	1.05535	1.42313	1.55082
15.6564	1.10237	1.04182	1.42222	1.54636
15.6771	1.10873	1.02826	1.42079	1.54175
15.7005	1.11601	1.01309	1.41818	1.53591
15.7238	1.12374	0.998573	1.4144	1.52921
15.7444	1.13111	0.986442	1.41033	1.52265
15.7642	1.13839	0.975619	1.40626	1.51623
15.7861	1.14638	0.964385	1.40193	1.50939
15.814	1.15553	0.951293	1.39688	1.50162
15.8372	1.1618	0.941584	1.39255	1.49588
15.8579	1.16625	0.934211	1.38779	1.49107
15.8789	1.16985	0.928444	1.38136	1.48621
15.9026	1.17336	0.924283	1.37166	1.48048
15.9273	1.1771	0.922253	1.35926	1.47417
15.9477	1.18062	0.921649	1.34821	1.46885
15.968	1.18447	0.921396	1.33744	1.46371
15.9911	1.1889	0.921173	1.32593	1.45825
16.0137	1.19266	0.921204	1.3154	1.45344
16.0362	1.1954	0.922195	1.30463	1.44905
16.0568	1.19687	0.924767	1.29354	1.4453
16.0777	1.19754	0.929618	1.28027	1.44167
16.1005	1.19792	0.937609	1.26313	1.43783
16.1207	1.19856	0.94648	1.24616	1.43452
16.1409	1.19992	0.95611	1.22858	1.43135
16.1613	1.20203	0.965736	1.21125	1.42835
16.1828	1.20469	0.975335	1.19403	1.42542
16.2083	1.20757	0.986047	1.17504	1.42227
16.2328	1.20932	0.996493	1.15731	1.41952
16.2539	1.20988	1.00654	1.14129	1.41733
16.2746	1.20989	1.01792	1.12413	1.41529
16.2966	1.21001	1.03177	1.10412	1.41315
16.3172	1.21097	1.04583	1.0843	1.41113
16.3377	1.21324	1.06021	1.06426	1.40908
16.3584	1.21675	1.07423	1.0448	1.40704
16.3792	1.22099	1.08763	1.02625	1.40507
16.4025	1.22557	1.10165	1.00693	1.40306
16.4274	1.22939	1.11585	0.987539	1.40108
16.449	1.23163	1.12804	0.971172	1.39926
16.4697	1.23322	1.13972	0.955869	1.3971
16.491	1.23508	1.15189	0.940486	1.39405
16.5167	1.23891	1.16648	0.92286	1.389
16.5381	1.24405	1.17818	0.909287	1.38389
16.5588	1.25053	1.18886	0.897153	1.37868
16.5798	1.25779	1.19896	0.885764	1.37362
16.6025	1.2654	1.20923	0.874231	1.3685
16.6288	1.27266	1.22017	0.862337	1.36262
16.65	1.27714	1.22824	0.854504	1.35701
16.67	1.28065	1.23509	0.849246	1.35016
16.6911	1.28445	1.24137	0.846406	1.34075
16.7164	1.2904	1.24747	0.846503	1.3268
16.7376	1.29727	1.25154	0.848595	1.31381
16.7575	1.30519	1.25475	0.851244	1.30159
16.7785	1.31432	1.25775	0.854029	1.28943
16.8009	1.32377	1.26071	0.856833	1.27739
16.822	1.33152	1.26332	0.859888	1.26623
16.8432	1.33768	1.26559	0.864376	1.25421
16.8632	1.3422	1.26724	0.870938	1.24105
16.8838	1.34617	1.26823	0.880633	1.22514
16.9066	1.35085	1.26839	0.894675	1.20493
16.93	1.35711	1.26768	0.911462	1.18256
16.9497	1.36385	1.26666	0.926024	1.16383
16.9706	1.37214	1.26545	0.94088	1.14495
16.9921	1.38099	1.26425	0.955179	1.12685
17.017	1.39017	1.26298	0.971013	1.10695
17.0394	1.39645	1.2619	0.98576	1.08886
17.0598	1.40042	1.26089	1.00073	1.07115
17.0803	1.40314	1.25983	1.01781	1.05168
17.1022	1.40563	1.25872	1.03828	1.02911
17.1258	1.40907	1.25772	1.06187	1.00381
17.1458	1.4133	1.2571	1.08192	0.982647
17.1665	1.41896	1.25665	1.10182	0.961809
17.1878	1.42547	1.25627	1.12106	0.941718
17.2114	1.43219	1.25586	1.14111	0.920792
17.2345	1.43708	1.25553	1.16001	0.901219
17.2555	1.43955	1.25546	1.17704	0.884018
17.2761	1.44037	1.25586	1.19382	0.867769
17.2973	1.44034	1.25706	1.21123	0.851874
17.3207	1.44051	1.25951	1.23015	0.835724
17.3416	1.44182	1.26254	1.24624	0.822692
17.3617	1.44443	1.26581	1.26086	0.811139
17.3828	1.44819	1.2692	1.27524	0.799817
17.4054	1.45231	1.27254	1.2896	0.788569
17.4299	1.45545	1.27591	1.30407	0.777914
17.4507	1.45628	1.27888	1.31524	0.771112
17.4703	1.45551	1.28219	1.32468	0.767369
17.491	1.45361	1.28656	1.33314	0.76678
17.5147	1.45128	1.2929	1.34065	0.770076
17.5364	1.45015	1.29978	1.34568	0.775657
17.5558	1.4505	1.30628	1.34908	0.781426
17.5766	1.45214	1.31308	1.35212	0.787415
17.5984	1.45444	1.31972	1.35505	0.793196
17.6248	1.45634	1.32707	1.35838	0.800427
17.6461	1.45617	1.33276	1.36061	0.808028
17.6659	1.45447	1.33822	1.3619	0.817815
17.6864	1.45159	1.34434	1.36201	0.831377
17.709	1.44811	1.35188	1.36034	0.850131
17.7315	1.44559	1.36012	1.35692	0.871378
17.7511	1.44482	1.36751	1.35299	0.890315
17.771	1.44539	1.37479	1.34874	0.908644
17.7923	1.44687	1.38214	1.34434	0.926986
17.8168	1.44825	1.38981	1.3398	0.946717
17.8389	1.44808	1.39623	1.33602	0.964917
17.8591	1.44638	1.40187	1.33254	0.983258
17.8794	1.44345	1.40751	1.3287	1.00432
17.9009	1.43988	1.41354	1.3241	1.02946
17.9209	1.43709	1.41921	1.31934	1.05467
17.9409	1.43557	1.42486	1.31433	1.08042
17.9605	1.43557	1.43023	1.30946	1.10508
17.9815	1.43681	1.43564	1.30452	1.13006
18.0038	1.43848	1.44093	1.29968	1.15495
18.0281	1.43929	1.44618	1.29487	1.18067
18.0493	1.43841	1.45042	1.29101	1.20299
18.0699	1.43614	1.45423	1.28761	1.2252
18.0905	1.43311	1.45771	1.2847	1.24806
18.1143	1.42992	1.46127	1.28221	1.27472
18.1353	1.42841	1.46404	1.28085	1.29782
18.1552	1.42854	1.46637	1.28013	1.31885
18.1762	1.43008	1.46857	1.27969	1.33963
18.1979	1.43223	1.47066	1.2793	1.3597
18.2244	1.43398	1.47302	1.27882	1.38246
18.2461	1.43381	1.47476	1.27868	1.39959
18.2655	1.43237	1.47608	1.27912	1.4136
18.2857	1.4301	1.47707	1.28057	1.42646
18.3084	1.42766	1.47763	1.28373	1.4384
18.3306	1.42648	1.47762	1.28834	1.44741
18.3503	1.42693	1.47727	1.29322	1.45361
18.3698	1.42863	1.47677	1.29822	1.45869
18.3908	1.43112	1.47621	1.30333	1.46359
18.4151	1.4336	1.47567	1.30871	1.46896
18.4378	1.43458	1.47522	1.31349	1.47353
18.4577	1.43422	1.47475	1.31793	1.47667
18.4776	1.43305	1.47405	1.32305	1.47837
18.4991	1.43158	1.4729	1.32976	1.47796
18.524	1.43065	1.47101	1.33909	1.47416
18.5448	1.431	1.46911	1.34767	1.46872
18.5641	1.43218	1.46725	1.35568	1.4627
18.5845	1.43388	1.46535	1.36374	1.45622
18.6114	1.43585	1.46311	1.37339	1.44849
18.6353	1.43659	1.46132	1.38127	1.44244
18.6554	1.43612	1.45986	1.38773	1.43748
18.6754	1.43457	1.45831	1.39431	1.43206
18.6974	1.4317	1.45639	1.402	1.42485
18.7182	1.42816	1.45435	1.40972	1.41657
18.739	1.4243	1.45219	1.41769	1.40704
18.7584	1.42087	1.45017	1.42502	1.3976
18.7785	1.41778	1.44817	1.43223	1.38798
18.8048	1.41414	1.44578	1.44088	1.3764
18.8297	1.40998	1.44375	1.44831	1.36663
18.8504	1.40489	1.44218	1.45403	1.35918
18.8705	1.39777	1.44066	1.45935	1.3521
18.8927	1.38755	1.43899	1.46493	1.34434
18.9137	1.37627	1.4374	1.46996	1.33693
18.9348	1.36479	1.43587	1.47466	1.32964
18.9542	1.35515	1.43455	1.47866	1.32324
18.9756	1.34617	1.43321	1.48272	1.31667
19.0008	1.33745	1.43178	1.48706	1.30965
19.0244	1.32944	1.43057	1.49078	1.30365
19.0459	1.32065	1.42954	1.49389	1.29865
19.0665	1.31015	1.42865	1.49652	1.29453
19.0881	1.29689	1.42782	1.49879	1.2912
19.1108	1.28152	1.42711	1.50047	1.2892
19.132	1.26731	1.42663	1.50135	1.28881
19.152	1.25537	1.42632	1.50167	1.28944
19.1727	1.24503	1.42609	1.50171	1.29056
19.1954	1.23552	1.42586	1.50169	1.2918
19.2189	1.22638	1.42565	1.50174	1.2929
19.2411	1.2166	1.42546	1.5018	1.29408
19.2617	1.20563	1.42529	1.50169	1.29581
19.2829	1.19225	1.4251	1.50118	1.29888
19.3051	1.17668	1.42481	1.49999	1.30399
19.3282	1.16045	1.42436	1.49795	1.31128
19.3484	1.14744	1.42383	1.49564	1.31871
19.3686	1.13613	1.42324	1.49316	1.3263
19.3913	1.12507	1.42259	1.49046	1.3344
19.4163	1.11369	1.42196	1.48783	1.34246
19.439	1.1027	1.42132	1.48568	1.34935
19.4597	1.09146	1.42034	1.48374	1.35583
19.4808	1.07884	1.41857	1.48155	1.3632
19.5037	1.06466	1.41542	1.47871	1.37245
19.5268	1.05104	1.41096	1.47529	1.38308
19.5472	1.04038	1.40634	1.47195	1.39299
19.5675	1.03116	1.40166	1.46861	1.40269
19.5898	1.0221	1.39677	1.46512	1.41275
19.6155	1.01224	1.39155	1.46151	1.42325
19.6385	1.00338	1.38674	1.45859	1.43188
19.6593	0.9953	1.38154	1.45606	1.43938
19.6805	0.987413	1.37479	1.45346	1.44701
19.704	0.97977	1.3652	1.45041	1.45563
19.7287	0.97367	1.35326	1.44703	1.46474
19.7489	0.970129	1.34283	1.44423	1.47205
19.7697	0.967467	1.33234	1.44146	1.47917
19.7921	0.965104	1.32179	1.43869	1.48625
19.82	0.962218	1.30955	1.43559	1.49424
19.8427	0.959955	1.29944	1.43329	1.50017
19.8633	0.95849	1.28926	1.43133	1.50512
19.884	0.958279	1.27751	1.42945	1.50962
19.9076	0.960311	1.26198	1.42739	1.51408
19.9313	0.964946	1.24498	1.42542	1.51767
19.9514	0.970477	1.23028	1.42385	1.5201
19.972	0.976823	1.21587	1.42237	1.52216
19.9942	0.983622	1.20134	1.42089	1.52414
20.0165	0.98985	1.18768	1.41954	1.52601
20.0387	0.995597	1.1742	1.41829	1.52777
20.0593	1.00108	1.16111	1.41718	1.52913
20.0797	1.00749	1.14702	1.41605	1.52998
20.1021	1.01651	1.13017	1.41466	1.53008
20.1261	1.02884	1.11116	1.41291	1.52902
20.1464	1.04108	1.09509	1.41126	1.52731
20.1663	1.05381	1.08006	1.40961	1.52525
20.1874	1.06718	1.06512	1.40794	1.52304
20.2129	1.08213	1.04828	1.40611	1.52067
20.2362	1.09442	1.03357	1.40447	1.51879
20.2569	1.10473	1.02062	1.40274	1.51712
20.2773	1.11512	1.00783	1.40039	1.51515
20.2993	1.1275	0.994076	1.39676	1.51236
20.3226	1.14249	0.980019	1.39164	1.50846
20.3433	1.15738	0.968157	1.38632	1.50429
20.3631	1.17225	0.957554	1.3811	1.50005
20.3839	1.18776	0.947086	1.37585	1.4957
20.4086	1.2048	0.935597	1.3701	1.49102
20.4326	1.2195	0.925462	1.3645	1.48697
20.4536	1.23095	0.917809	1.35884	1.48364
20.4742	1.24144	0.911783	1.35183	1.48029
20.4961	1.25258	0.907231	1.34228	1.47636
20.517	1.26377	0.904582	1.33135	1.47215
20.5379	1.27577	0.903101	1.3194	1.46756
20.5577	1.28765	0.902239	1.30801	1.46311
20.5785	1.30013	0.90149	1.2966	1.45858
20.6028	1.31376	0.900747	1.28425	1.45375
20.6282	1.32619	0.900733	1.27163	1.44921
20.6497	1.33496	0.902258	1.26016	1.44567
20.6701	1.34199	0.905808	1.24761	1.44237
20.6919	1.34854	0.912311	1.23192	1.43876
20.7131	1.35454	0.921101	1.21469	1.4351
20.7344	1.36065	0.931451	1.19649	1.43132
20.7542	1.36665	0.941563	1.17961	1.4278
20.7753	1.37318	0.951937	1.16262	1.42425
20.7994	1.38028	0.963041	1.14457	1.42052
20.8261	1.38687	0.975124	1.12542	1.4168
20.8477	1.39071	0.98579	1.10958	1.41399
20.8681	1.39304	0.997576	1.09348	1.41135
20.8898	1.39439	1.01253	1.07477	1.40838
20.9109	1.39507	1.02939	1.05532	1.40518
20.9321	1.39573	1.0477	1.03551	1.4017
20.9519	1.39671	1.06519	1.01737	1.39831
20.9726	1.39814	1.08277	0.999546	1.39488
20.9958	1.39991	1.1013	0.980839	1.3913
21.0225	1.40132	1.12129	0.960636	1.38754
21.0444	1.40135	1.13735	0.944742	1.38442
21.0649	1.40029	1.15291	0.93021	1.38102
21.0863	1.39825	1.17019	0.915513	1.3765
21.1112	1.39537	1.19193	0.899246	1.36965
21.1335	1.39315	1.21223	0.885797	1.36236
21.1534	1.39191	1.2302	0.874724	1.35553
21.1743	1.39134	1.24827	0.863883	1.34858
21.1972	1.39109	1.26672	0.852821	1.34151
21.2242	1.39027	1.28675	0.841122	1.33346
21.246	1.38858	1.30199	0.833389	1.32623
21.2661	1.38614	1.31547	0.828381	1.31813
21.2874	1.38294	1.32951	0.825752	1.30738
21.3123	1.37931	1.34557	0.826123	1.29214
21.3343	1.37706	1.35927	0.828658	1.27729
21.3543	1.37617	1.37104	0.831722	1.26383
21.3751	1.37621	1.38255	0.834944	1.25053
21.3976	1.37665	1.39405	0.838193	1.23721
21.4242	1.37652	1.40656	0.842529	1.22189
21.446	1.37532	1.41592	0.847795	1.20843
21.466	1.37337	1.42382	0.855154	1.1942
21.4871	1.37093	1.43124	0.866131	1.17688
21.5116	1.36863	1.43852	0.882767	1.15425
21.5338	1.36796	1.44382	0.900109	1.13279
21.5534	1.36877	1.44766	0.915876	1.11421
21.574	1.37068	1.45113	0.931833	1.0958
21.596	1.3731	1.45449	0.947798	1.07748
21.6178	1.37494	1.45763	0.962953	1.06011
21.6396	1.37566	1.46051	0.978578	1.04246
21.6599	1.37532	1.46274	0.994733	1.02492
21.6806	1.37442	1.46424	1.01362	1.00551
21.7033	1.37371	1.4647	1.03739	0.982694
21.7263	1.37432	1.46379	1.06384	0.959006
21.7466	1.37645	1.46208	1.08798	0.938496
21.7664	1.37974	1.46001	1.11092	0.919559
21.7877	1.38388	1.45778	1.1342	0.900483
21.8121	1.38819	1.45548	1.15926	0.87983
21.8354	1.39092	1.45352	1.18195	0.861199
21.856	1.39205	1.4517	1.20207	0.845357
21.8766	1.39238	1.44948	1.22272	0.830444
21.8985	1.39268	1.44636	1.2459	0.815732
21.9224	1.39409	1.44196	1.27238	0.801321
21.9433	1.39687	1.43751	1.29567	0.790083
21.9631	1.40076	1.43312	1.31708	0.780307
21.9842	1.40559	1.42863	1.33854	0.770586
22.0075	1.41067	1.42408	1.36069	0.760599
22.0316	1.41451	1.41986	1.38172	0.751953
22.0521	1.41637	1.41642	1.39857	0.746866
22.0718	1.41716	1.41308	1.41394	0.744821
22.0931	1.41758	1.40923	1.42986	0.746183
22.1191	1.41877	1.40421	1.44808	0.75236
22.1404	1.42111	1.39999	1.46179	0.759671
22.1598	1.42443	1.39625	1.47331	0.766784
22.1807	1.42879	1.39245	1.48475	0.774021
22.2034	1.43345	1.38866	1.49623	0.781244
22.2284	1.43733	1.38485	1.50794	0.789601
22.2493	1.43909	1.38193	1.51689	0.798452
22.2691	1.43963	1.37932	1.52458	0.809732
22.2903	1.43956	1.37674	1.53157	0.825438
22.3153	1.43971	1.37408	1.53786	0.848529
22.3369	1.44091	1.37222	1.54142	0.870644
22.3564	1.44313	1.37084	1.54349	0.890913
22.3764	1.44622	1.36962	1.54494	0.910675
22.3986	1.44981	1.36839	1.54632	0.930959
22.4199	1.45258	1.36728	1.5477	0.949479
22.4412	1.4541	1.36629	1.54905	0.968428
22.4613	1.45432	1.36558	1.54995	0.988087
22.4819	1.45366	1.36523	1.55003	1.01105
22.5049	1.45264	1.36548	1.54854	1.04019
22.5284	1.45228	1.36652	1.54503	1.07295
22.5489	1.45309	1.36794	1.54065	1.10225
22.5685	1.4548	1.36948	1.53593	1.1296
22.5899	1.45715	1.3711	1.53089	1.15779
22.6159	1.45957	1.37286	1.52545	1.18975
22.6384	1.46044	1.3743	1.52127	1.21629
22.6588	1.46003	1.37571	1.51751	1.24032
22.6795	1.4587	1.37748	1.51318	1.26565
22.7021	1.45685	1.38001	1.50732	1.29495
22.7268	1.4554	1.38355	1.49933	1.3284
22.7475	1.4552	1.38697	1.4917	1.35664
22.7672	1.45591	1.3903	1.48423	1.38273
22.7886	1.45719	1.39372	1.47652	1.40936
22.8151	1.45848	1.39756	1.46791	1.4398
22.8379	1.45851	1.40059	1.46126	1.46382
22.8577	1.45751	1.40318	1.4557	1.48344
22.8772	1.45572	1.40587	1.45007	1.50191
22.8993	1.45321	1.4092	1.44323	1.52172
22.92	1.45099	1.41264	1.4363	1.53906
22.9406	1.44934	1.41631	1.42902	1.55513
22.9598	1.44845	1.41977	1.42225	1.56892
22.9801	1.44803	1.42327	1.41544	1.58228
23.0059	1.44762	1.42734	1.40753	1.59789
23.0305	1.44655	1.43085	1.40074	1.6116
23.051	1.44468	1.43358	1.3955	1.62215
23.0706	1.44186	1.43612	1.39068	1.63137
23.0916	1.43777	1.43883	1.38569	1.63983
23.1128	1.43273	1.44159	1.38083	1.64652
23.134	1.42732	1.44437	1.37624	1.65108
23.1541	1.42238	1.44694	1.37224	1.65363
23.1736	1.41804	1.44932	1.36867	1.65504
23.1954	1.4137	1.45178	1.365	1.65619
23.2171	1.40937	1.45402	1.36163	1.65747
23.2387	1.40415	1.45609	1.35854	1.65896
23.2586	1.39781	1.45784	1.35603	1.66018
23.2787	1.38946	1.45946	1.35396	1.66065
23.3013	1.37793	1.46108	1.35238	1.65945
23.3259	1.36397	1.4626	1.35168	1.65537
23.3464	1.35264	1.46369	1.35178	1.64989
23.3661	1.34297	1.46462	1.35219	1.64356
23.3866	1.33437	1.4655	1.35269	1.63683
23.4129	1.3245	1.46653	1.35324	1.62911
23.4365	1.31488	1.46738	1.35372	1.62325
23.4567	1.30484	1.468	1.35436	1.61854
23.4769	1.29281	1.46845	1.35551	1.61337
23.4987	1.2782	1.46864	1.35758	1.60642
23.5221	1.26254	1.46846	1.36087	1.59679
23.543	1.25036	1.46801	1.36451	1.58645
23.5628	1.24131	1.46743	1.3682	1.57586
23.5832	1.23439	1.46682	1.37187	1.56511
23.6032	1.2289	1.46627	1.3752	1.55533
23.6259	1.22255	1.46572	1.37864	1.54549
23.6468	1.21518	1.46521	1.38173	1.53718
23.6669	1.20632	1.46453	1.38487	1.52934
23.6875	1.19591	1.46345	1.38851	1.52077
23.7089	1.185	1.46174	1.39291	1.51075
23.7312	1.17539	1.45928	1.39809	1.49904
23.7512	1.16939	1.45665	1.40301	1.48779
23.771	1.16604	1.45397	1.40777	1.47676
23.7915	1.16438	1.45134	1.41239	1.466
23.813	1.16307	1.44882	1.41684	1.45571
23.8354	1.1606	1.44631	1.42111	1.44601
23.856	1.15664	1.4437	1.42487	1.43765
23.8768	1.15124	1.44026	1.42869	1.42933
23.8979	1.14538	1.43548	1.43273	1.42067
23.9217	1.14019	1.42848	1.43747	1.4106
23.9426	1.13809	1.42134	1.44168	1.40173
23.9624	1.13844	1.41435	1.44557	1.39359
23.9845	1.14078	1.40693	1.44962	1.38513
24.0062	1.14372	1.40017	1.45329	1.37749
24.03	1.14605	1.39308	1.45696	1.36988
24.0513	1.14659	1.3863	1.46	1.3636
24.0721	1.14577	1.3786	1.46279	1.35797
24.0936	1.14433	1.36906	1.4655	1.35275
24.1174	1.14337	1.35662	1.46825	1.34784
24.1383	1.14404	1.34475	1.47043	1.34435
24.1584	1.14624	1.33328	1.47229	1.34161
24.1808	1.15006	1.32111	1.47418	1.33897
24.2039	1.15442	1.30953	1.47595	1.33648
24.2293	1.15815	1.29758	1.47775	1.33397
24.2508	1.15957	1.28745	1.47911	1.33223
24.2715	1.15929	1.27711	1.48019	1.33122
24.2935	1.15772	1.2652	1.48096	1.33126
24.3184	1.1555	1.25074	1.48121	1.33294
24.3395	1.15418	1.23814	1.48091	1.33555
24.3595	1.15377	1.22656	1.48033	1.33852
24.3818	1.15408	1.21439	1.47957	1.34188
24.4057	1.15454	1.20235	1.47885	1.34517
24.4305	1.15403	1.19079	1.4782	1.34828
24.4518	1.15208	1.18128	1.47756	1.35108
24.4726	1.14865	1.1722	1.47658	1.35434
24.4951	1.14353	1.16254	1.47474	1.3589
24.5159	1.13822	1.15401	1.47212	1.36418
24.5366	1.13305	1.146	1.46866	1.37029
24.5565	1.12868	1.13889	1.46489	1.37647
24.5782	1.12462	1.13174	1.46075	1.38303
24.6016	1.12061	1.12459	1.45664	1.38956
24.6272	1.11588	1.11748	1.45255	1.39601
24.6489	1.1111	1.11215	1.44897	1.40119
24.6696	1.10581	1.10783	1.44479	1.40626
24.691	1.10001	1.10445	1.43913	1.41186
24.7169	1.09343	1.10195	1.43005	1.41931
24.7383	1.08906	1.10094	1.42115	1.42584
24.7583	1.08605	1.10046	1.41248	1.43191
24.7795	1.08366	1.1001	1.4036	1.43805
24.8033	1.08126	1.09975	1.39442	1.44438
24.8282	1.07832	1.09965	1.38538	1.45038
24.8498	1.07527	1.10012	1.37725	1.4552
24.8702	1.07234	1.10132	1.36848	1.45958
24.8913	1.07002	1.10343	1.35777	1.46398
24.9172	1.06937	1.10699	1.34231	1.46918
24.9386	1.07114	1.11027	1.32843	1.47323
24.9587	1.07442	1.11332	1.31534	1.47678
24.9794	1.07861	1.11627	1.30255	1.48015
25.0022	1.08317	1.11932	1.28945	1.48357
25.0279	1.08736	1.12255	1.27563	1.48708
25.0495	1.09027	1.12511	1.26402	1.48977
25.0699	1.09323	1.12735	1.25244	1.49199
25.091	1.09751	1.12936	1.23952	1.49381
25.1161	1.10544	1.13129	1.22278	1.49516
25.1375	1.11482	1.13256	1.20809	1.49557
25.1574	1.12512	1.13356	1.19476	1.4955
25.1781	1.13646	1.1345	1.18166	1.49521
25.2003	1.14819	1.13542	1.16862	1.49491
25.2261	1.16033	1.13621	1.15454	1.49467
25.2478	1.16937	1.13634	1.14329	1.49436
25.2683	1.17765	1.13575	1.13295	1.49363
25.2892	1.18676	1.13428	1.12267	1.49202
25.3135	1.19941	1.13152	1.11114	1.48863
25.3348	1.21266	1.12849	1.10164	1.48434
25.3547	1.22641	1.12549	1.09342	1.47967
25.3753	1.24124	1.12245	1.0855	1.47471
25.3971	1.25627	1.11946	1.07778	1.46985
25.4238	1.27276	1.11593	1.0691	1.46443
25.4458	1.28442	1.11294	1.06283	1.45989
25.4662	1.29416	1.10993	1.05801	1.45484
25.487	1.30367	1.10659	1.05445	1.44822
25.5109	1.31524	1.10252	1.05211	1.43827
25.5326	1.32702	1.09879	1.05133	1.42738
25.5526	1.33886	1.09552	1.05125	1.41673
25.5732	1.35155	1.09236	1.05137	1.40593
25.5948	1.36446	1.08927	1.05152	1.39537
25.6168	1.3763	1.08634	1.05181	1.38535
25.6389	1.38632	1.08369	1.05265	1.3754
25.6595	1.39406	1.08166	1.05439	1.36527
25.6801	1.40061	1.08037	1.05736	1.35352
25.7029	1.40716	1.08018	1.062	1.33831
25.7254	1.41378	1.08141	1.06751	1.32134
25.7458	1.42033	1.08345	1.07269	1.30539
25.7659	1.42729	1.08588	1.07763	1.28996
25.7871	1.43469	1.08841	1.0825	1.27473
25.8131	1.44288	1.09127	1.08812	1.25749
25.8365	1.44868	1.09399	1.09311	1.24255
25.8571	1.45227	1.09716	1.09758	1.22908
25.8778	1.45459	1.10182	1.10216	1.21457
25.9005	1.45612	1.10917	1.10712	1.19739
25.9248	1.45748	1.11962	1.11216	1.17788
25.9452	1.45897	1.12965	1.11607	1.16152
25.9651	1.46093	1.13965	1.11963	1.14619
25.9865	1.46336	1.14993	1.12322	1.13074
26.0128	1.46603	1.16159	1.12727	1.11319
26.036	1.46729	1.17149	1.13036	1.09872
26.0566	1.46719	1.18084	1.1325	1.08635
26.0775	1.46597	1.19158	1.13386	1.0742
26.1001	1.4638	1.20526	1.13431	1.06153
26.1235	1.46144	1.22138	1.1338	1.04931
26.1445	1.45986	1.23678	1.13284	1.03923
26.1644	1.45907	1.25129	1.13177	1.03041
26.1858	1.4588	1.26604	1.13065	1.02163
26.2117	1.45846	1.28243	1.12936	1.01187
26.235	1.45733	1.29622	1.12808	1.00407
26.2557	1.45528	1.30823	1.12665	0.998364
26.2764	1.4523	1.32059	1.12477	0.994258
26.2988	1.44849	1.33468	1.12219	0.991961
26.3239	1.44447	1.35129	1.11878	0.991786
26.3443	1.44209	1.36495	1.11588	0.992818
26.3644	1.4407	1.37806	1.11309	0.9942
26.3857	1.43996	1.39109	1.11031	0.995649
26.4109	1.43914	1.40525	1.10726	0.997386
26.4345	1.43755	1.41735	1.10465	0.999655
26.4552	1.43514	1.42736	1.10266	1.00292
26.4757	1.43194	1.43683	1.10118	1.00784
26.4979	1.42814	1.44659	1.10045	1.01509
26.5221	1.4246	1.45658	1.10094	1.02457
26.5426	1.42275	1.46451	1.10228	1.03309
26.5627	1.42212	1.47166	1.10404	1.04113
26.5838	1.42229	1.47858	1.10596	1.04908
26.6079	1.42256	1.48585	1.10797	1.05763
26.6321	1.42192	1.49256	1.10997	1.06611
26.653	1.42028	1.49783	1.11225	1.07373
26.6734	1.41787	1.50236	1.11568	1.08159
26.6952	1.41503	1.50634	1.12132	1.09033
26.7197	1.41259	1.50956	1.13041	1.1002
26.741	1.41188	1.5113	1.14005	1.10843
26.7607	1.41251	1.51228	1.14947	1.11558
26.7817	1.41406	1.513	1.15926	1.12275
26.8049	1.41586	1.51374	1.1693	1.13017
26.83	1.41676	1.51459	1.17944	1.13752
26.851	1.4163	1.51517	1.18823	1.14303
26.8714	1.41496	1.51532	1.19786	1.14758
26.8928	1.41323	1.51473	1.20988	1.15134
26.9192	1.41195	1.51264	1.22755	1.15454
26.9408	1.41242	1.5099	1.24365	1.15628
26.9604	1.41414	1.50694	1.25855	1.1575
26.9813	1.41681	1.50373	1.27376	1.15864
27.0044	1.41976	1.50049	1.28926	1.1598
27.0293	1.42184	1.49742	1.30473	1.1608
27.0503	1.42228	1.49499	1.31735	1.16116
27.0705	1.42176	1.49248	1.32973	1.16085
27.0918	1.42081	1.48936	1.34364	1.15965
27.1176	1.42028	1.48469	1.3619	1.15703
27.1385	1.42114	1.48027	1.37745	1.15429
27.1583	1.42312	1.4759	1.39198	1.15154
27.179	1.42601	1.47141	1.40654	1.14873
27.2017	1.42923	1.46689	1.42129	1.14586
27.2272	1.43179	1.46235	1.4364	1.14288
27.2483	1.43264	1.45887	1.44801	1.14056
27.2686	1.43246	1.45554	1.45875	1.1385
27.2898	1.43172	1.45193	1.46963	1.13668
27.3154	1.43103	1.44725	1.48246	1.13524
27.3362	1.43128	1.44331	1.49244	1.13479
27.356	1.43235	1.43958	1.50145	1.13484
27.3767	1.43406	1.4359	1.51015	1.13513
27.4004	1.43611	1.43202	1.51935	1.13545
27.4261	1.43751	1.42823	1.52843	1.13575
27.4477	1.43756	1.42529	1.53543	1.13634
27.468	1.43656	1.42268	1.54141	1.13775
27.4895	1.43452	1.42004	1.54694	1.14083
27.5161	1.43113	1.41702	1.55231	1.14748
27.5379	1.42819	1.41482	1.55545	1.15507
27.5576	1.42581	1.41307	1.55747	1.16276
27.5784	1.42371	1.41141	1.55911	1.17085
27.6057	1.42122	1.40942	1.56103	1.18066
27.6311	1.41825	1.40774	1.56281	1.1891
27.6521	1.41451	1.40651	1.56409	1.19638
27.6725	1.40928	1.40551	1.56485	1.20464
27.6947	1.40167	1.40475	1.5647	1.2158
27.7157	1.39309	1.40443	1.56333	1.22868
27.7367	1.38404	1.4045	1.56073	1.24332
27.7566	1.37584	1.40482	1.55749	1.25781
27.7769	1.36822	1.40525	1.55391	1.27235
27.8027	1.35951	1.40575	1.54971	1.28934
27.8287	1.35057	1.40619	1.54608	1.30496
27.8498	1.34205	1.40658	1.54335	1.31724
27.8702	1.33214	1.4071	1.5405	1.32948
27.8922	1.3195	1.40793	1.53672	1.34386
27.9135	1.30589	1.40909	1.53201	1.35925
27.9347	1.29199	1.41056	1.52628	1.37579
27.9547	1.2796	1.4121	1.52033	1.39161
27.975	1.26808	1.41366	1.51422	1.40722
27.9992	1.25556	1.41539	1.50744	1.42452
28.026	1.24217	1.4171	1.50086	1.44169
28.0475	1.23058	1.41839	1.49603	1.45448
28.0679	1.21825	1.41959	1.49145	1.46624
28.0899	1.20361	1.42084	1.48621	1.47876
28.1114	1.18833	1.422	1.48046	1.49119
28.133	1.17316	1.42306	1.47414	1.50363
28.1529	1.16006	1.42392	1.46807	1.51484
28.1734	1.14773	1.42468	1.46194	1.52582
28.197	1.13488	1.42548	1.45545	1.5374
28.2234	1.121	1.4263	1.44892	1.54919
28.2453	1.10918	1.42681	1.44399	1.55809
28.2656	1.09765	1.42688	1.43959	1.56575
28.2869	1.08528	1.42624	1.43503	1.57308
28.3138	1.0702	1.42403	1.42924	1.58113
28.3354	1.05934	1.4212	1.42463	1.5865
28.3553	1.05063	1.41811	1.42054	1.5906
28.3757	1.0428	1.4149	1.4166	1.59421
28.3997	1.03443	1.41139	1.41237	1.59801
28.4261	1.02547	1.40773	1.40816	1.60195
28.4476	1.01819	1.40431	1.40503	1.60491
28.4679	1.01164	1.40004	1.40234	1.60724
28.4894	1.00564	1.39381	1.39983	1.60881
28.511	1.00115	1.38559	1.39774	1.60908
28.5326	0.998422	1.37587	1.39612	1.60788
28.5527	0.997206	1.3663	1.39497	1.6057
28.5726	0.996748	1.35702	1.39404	1.60301
28.5959	0.996494	1.34694	1.39307	1.59994
28.6176	0.996143	1.33806	1.39221	1.59748
28.6394	0.995733	1.329	1.39145	1.59535
28.6597	0.995701	1.31953	1.39093	1.59329
28.6805	0.996586	1.30818	1.39075	1.59062
28.7045	0.999354	1.29259	1.39115	1.58616
28.7286	1.00412	1.27493	1.3922	1.57985
28.7489	1.00923	1.2597	1.39344	1.57343
28.7686	1.01467	1.24526	1.39476	1.56676
28.7908	1.02067	1.23014	1.39616	1.55958
28.813	1.02621	1.21594	1.39744	1.55311
28.8353	1.03125	1.20208	1.39863	1.54734
28.8558	1.03574	1.18879	1.39974	1.54227
28.8764	1.04056	1.1744	1.40095	1.53694
28.8996	1.04687	1.15672	1.40243	1.53007
28.92	1.05342	1.14021	1.40378	1.523
28.9403	1.06078	1.12353	1.40509	1.51509
28.96	1.06834	1.10789	1.40627	1.50711
28.981	1.07637	1.09223	1.40741	1.49885
29.0072	1.08571	1.0741	1.40872	1.48947
29.0315	1.09327	1.05831	1.40979	1.48174
29.0525	1.09895	1.04511	1.41045	1.47555
29.0731	1.10409	1.03229	1.41058	1.4695
29.0958	1.10972	1.01851	1.40975	1.46256
29.1203	1.11637	1.00427	1.40751	1.45451
29.1414	1.12276	0.992834	1.40467	1.44727
29.1611	1.12914	0.982862	1.40168	1.44056
29.1835	1.13639	0.972376	1.39836	1.43339
29.2099	1.14421	0.961005	1.39476	1.42575
29.2337	1.15005	0.951835	1.39136	1.41953
29.2546	1.15412	0.945013	1.38749	1.41445
29.2755	1.15742	0.939855	1.38204	1.40964
29.298	1.16071	0.936399	1.37381	1.40469
29.3185	1.16402	0.934997	1.36432	1.40043
29.3391	1.16798	0.934724	1.35368	1.39648
29.3593	1.17249	0.93495	1.34301	1.39292
29.3809	1.17757	0.935279	1.33216	1.38947
29.4061	1.18309	0.93574	1.32042	1.3858
29.431	1.1874	0.936956	1.30894	1.38249
29.4521	1.18996	0.939442	1.29816	1.37999
29.4729	1.19178	0.943842	1.28567	1.37792
29.4947	1.19357	0.950781	1.27001	1.37629
29.5153	1.19583	0.959084	1.25318	1.37538
29.5359	1.19914	0.968254	1.23533	1.37502
29.556	1.20336	0.977205	1.21807	1.37503
29.5768	1.20833	0.986042	1.20102	1.37519
29.5999	1.21371	0.995225	1.18343	1.37537
29.6264	1.21869	1.0056	1.16423	1.37554
29.648	1.22159	1.01481	1.14816	1.37576
29.6687	1.22367	1.02481	1.13164	1.37619
29.69	1.22581	1.03649	1.11307	1.37692
29.7155	1.2296	1.05197	1.08907	1.37817
29.7368	1.23443	1.06522	1.06868	1.37939
29.7573	1.24047	1.07768	1.04957	1.38058
29.7782	1.24732	1.08963	1.03127	1.3817
29.8008	1.25454	1.1018	1.01275	1.38283
29.8258	1.26122	1.11455	0.993514	1.38396
29.8475	1.26564	1.12538	0.977476	1.3847
29.8682	1.26902	1.13568	0.962646	1.38494
29.8892	1.27243	1.14626	0.948047	1.38438
29.914	1.27764	1.15866	0.931893	1.38242
29.9356	1.28401	1.16918	0.918922	1.37968
29.9563	1.29166	1.17872	0.907527	1.37662
29.9772	1.30025	1.18778	0.896825	1.37351
30	1.30939	1.19697	0.88602	1.37036

## Sheet: fig4c
F values (mN)	S (flyer 2)	S (flyer 3)	S (flyer 4)			Inset S~1	F values (mN)	S (flyer 4)		Inset S~2	F values (mN)	S (flyer 4)
-7	1.38606	1.38406	1.38388				-7	1.38388			-3	2.38751
-6	1.3411	1.34015	1.3399				-6	1.3399			-2	2.29489
-5	1.30937	1.30849	1.30919				-5	1.30919			-1	2.24255
-4	1.28239	1.2825	1.28293				-4	1.28293			0	2.19388
-3	1.2586	1.25881	1.25908				-3	1.25908			1	2.1504
-2	1.23649	1.23754	1.23748				-2	1.23748			2	2.10633
-1	1.21557	1.21604	1.21597				-1	1.21597			3	2.05186
0	1.19449	1.19512	1.1952				0	1.1952
1	1.17452	1.17575	1.17581				1	1.17581
2	1.15457	1.15585	1.15589				2	1.15589
3	1.13242	1.13377	1.13392				3	1.13392
4	1.11221	1.11229	1.11239				4	1.11239
5	1.08636	1.08842	1.08849				5	1.08849
6	1.05835	1.05942	1.05945				6	1.05945
7	1.01823	1.02175	1.0217				7	1.0217
	-0.24535

## Sheet: fig4d
f	flyer 2	flyer 3	flyer 4
0	0.00234634	8.0188e-05	8.10676e-05
0.05	0.00242707	0.000623752	0.000627529
0.1	0.00335514	0.00242275	0.00245424
0.15	0.00580951	0.00545537	0.00561498
0.2	0.00956634	0.00974365	0.0102513
0.25	0.0143687	0.0153235	0.0165937
0.3	0.0200388	0.0222415	0.0249891
0.35	0.0263779	0.0305691	0.0357965
0.4	0.0332121	0.040271	0.0492316
0.45	0.0402564	0.0510894	0.06511
0.5	0.0470208	0.0622085	0.0824038
0.55	0.0528221	0.0719328	0.097889
0.6	0.0567729	0.0778236	0.105992
0.65	0.0580503	0.0778132	0.102752
0.7	0.0563625	0.0717178	0.0895492
0.75	0.0521549	0.0615183	0.0712882
0.8	0.0463793	0.0498436	0.0527602
0.85	0.0399951	0.0386679	0.0370502
0.9	0.0337004	0.0291218	0.0250631
0.95	0.0279731	0.0215421	0.0165629
1	0.0231318	0.0158725	0.0108704
1.05	0.0194844	0.0119007	0.00725888
1.1	0.0172298	0.00937309	0.00510883
1.15	0.016443	0.00798723	0.0039099
1.2	0.0169035	0.00738173	0.00326361

## Sheet: fig5b
without vacancy (blue line)			with vacancy between 3rd and 4th flyer (magenta)
n	spacing fluctuation		n	spacing fluctuation
2	0.1553		2	0.1881
3	0.1718		3	0.2182
4	0.1962		4	0.3233
5	0.2328		5	0.1479

## Sheet: fig5b_experiments
without vacancy (blue line)			with vacancy between 3rd and 4th flyer (magenta)
n	spacing fluctuation		n	spacing fluctuation
2	0.043		2	0.053
3	0.068		3	0.081
4	0.107		4	0.119
5	0.17		5	0.067

[truncated: 1 more sheets: figure5d]
